# Supplementary material for: Transcriptional changes in the aphid species Myzus cerasi under different host and environmental conditions
Source: Insect Mol Biol. 2020 Jan 13;29(3):271–82. doi: 10.1111/imb.12631 (PMC7317760; doi:10.1111/imb.12631)
Supplement: Supplementary file 2 — Table S1. List of 934 differentially expressed Myzus cerasi genes across different host environments. Table S2 List of significant Gene Ontology terms associated with genes differentially expressed in clusters A and E (Fig. 2). Table S3. List of significant Gene Ontology terms associated with genes differentially expressed across different Myzus cerasi host environments, corresponding to Fig. 3A. Table S4. List of significant Gene Ontology terms associated with genes differentially expressed across different Myzus cerasi host environments, corresponding to Fig. 3B. Table S5. List of significant Gene Ontology terms associated with genes differentially expressed across different Myzus cerasi host environments, corresponding to Fig. 3C. Table S6. Overview of Myzus cerasi single nucleotide polymorphism data. Table S7. List of 224 Myzus cerasi putative effectors and their expression levels across different host environments. Table S8. List of Myzus cerasi genes showing differential exon usage across different host environments. Table S9. Gene duplication types in Myzus cerasi genes differentially expressed across different host environments. [file IMB-29-271-s002.xlsx]

## Sheet: Table S1
ALL DIFFERENTIALLY EXPRESSED GENES																GENES DIFFERENTIALLY EXPRESSED IN PAIRWISE COMPARISONS
#gene	annotation	cherry1	cherry2	cherry3	cress1	cress2	cress3	cleavers1	cleavers2	cleavers3	cherry	cress	cleavers			UP cherry vs cleavers	UP cherry vs cress	UP cress vs cherry	UP cress vs cleavers	UP cleavers vs cherry	UP cleavers vs cress
Mca28507	---NA---	-5.34341	-5.16708	-4.94287	2.72327	2.42146	2.5147	2.48193	2.68024	2.63175	-5.25525	0.0672899	2.55896			Mca25862	Mca25862	Mca21366	Mca03555	Mca28507	Mca23160
Mca26013	---NA---	-5.09387	-5.09387	-4.50891	3.0405	2.54152	1.83545	2.37382	2.89669	2.00868	-5.09387	0.357705	2.36865			Mca13168	Mca06755	Mca28507	Mca17411	Mca17238	Mca08971
Mca11034	PREDICTED: uncharacterized protein LOC100574284	-3.81897	-3.81897	-3.60485	2.10013	1.55258	1.49862	1.95502	2.25249	1.88396	-3.81897	0.0159538	1.90204			Mca18026	Mca16980	Mca21359	Mca12982	Mca18276	Mca04360
Mca17238	esterase e4-like	-3.74549	-3.74549	-3.62474	2.08559	2.25128	2.63903	1.57041	1.25808	1.31134	-3.74549	0.237376	1.82251			Mca22824	Mca13168	Mca24560	Mca11990	Mca13915	Mca00128
Mca21366	cytochrome p450 cyp6cy3	-3.56468	-3.49429	-3.56468	2.48821	2.25729	2.16813	1.5871	1.05766	1.06526	-3.52949	0.393606	1.6043			Mca03967	Mca03967	Mca17238	Mca06300	Mca17901	Mca06755
Mca21666	uncharacterized family 31 glucosidase kiaa1161-like	-3.72306	-3.25966	-3.30803	2.068	1.07411	1.61517	1.70979	2.79024	1.03344	-3.49136	-0.0553066	2.0384			Mca19442	Mca18026	Mca14252	Mca02049	Mca12232
Mca15001	cytochrome p450 4c1-like	-3.43982	-3.41558	-3.28904	1.37841	1.56894	1.90906	1.76002	1.49212	2.03591	-3.4277	-0.113899	1.7204			Mca16981	Mca19442	Mca13915	Mca08072	Mca15001
Mca20589	o-acetyl-adp-ribose deacetylase 1-like	-3.37196	-3.37196	-3.37196	2.23092	1.59889	1.48651	1.48552	1.78346	1.53059	-3.37196	0.152615	1.58516			Mca16243	Mca16981	Mca12982	Mca20433	Mca11034
Mca21359	cytochrome p450 cyp6cy3	-3.27491	-3.20452	-3.27491	2.3724	2.0844	2.06921	1.41551	0.946965	0.865867	-3.23972	0.393963	1.47723			Mca16980	Mca16243	Mca18276	Mca15878	Mca17825
Mca25928	protein kintoun-like	-2.96624	-3.36276	-3.37014	1.26481	0.200573	1.74299	1.6512	2.75735	2.08221	-3.1645	-0.634918	2.05051			Mca06378	Mca20306	Mca17901	Mca07311	Mca14252
Mca18276	probable cytochrome p450 6a13	-3.08184	-3.25769	-3.21557	1.90653	1.75759	1.40379	1.40962	1.64617	1.4314	-3.16977	0.149517	1.48653			Mca06377	Mca19395	Mca17825	Mca19561	Mca14518
Mca17825	PREDICTED: uncharacterized protein LOC100158692	-3.21417	-3.09358	-3.135	1.71814	1.50661	1.34905	1.50549	1.89553	1.46794	-3.15388	0.0299163	1.58336			Mca13431	Mca22824	Mca02642	Mca19018	Mca22662
Mca17901	cytochrome p450 4c1-like	-3.28636	-3.00546	-3.07363	1.57208	1.4068	1.75844	1.42904	1.47748	1.72162	-3.14591	-0.0315848	1.55499			Mca19395	Mca26898	Mca15001	Mca19035	Mca14513
Mca14252	zinc finger bed domain-containing protein 5	-3.01115	-3.0389	-3.08154	1.72787	1.47305	1.37395	1.29836	1.9076	1.35075	-3.02502	0.0397948	1.52664			Mca23428	Mca14610	Mca14518	Mca03757	Mca21366
Mca06746	c-myc-binding	-3.40147	-3.40147	-2.30386	0.752331	1.13271	2.70412	0.982575	0.762024	2.77305	-3.40147	-0.139607	1.48291			Mca04939	Mca06378	Mca14513	Mca09197	Mca24560
Mca13915	PREDICTED: uncharacterized protein LOC103308835	-3.0084	-3.0084	-2.93802	1.52951	1.38047	1.70254	1.33784	1.49622	1.50824	-3.0084	-0.00934312	1.5122			Mca00210	Mca06377	Mca22662	Mca24019	Mca06184
Mca12982	maltase isoform a	-3.31826	-2.81576	-2.79889	2.63652	3.2053	3.02366	0.610897	-0.106212	-0.437251	-3.06701	1.01431	1.17612			Mca19396	Mca14094	Mca03262	Mca07744	Mca02642
Mca18139	set and mynd domain-containing protein 4-like	-3.21556	-2.92183	-2.75191	2.01821	1.14085	1.16619	1.44862	2.51783	0.597596	-3.0687	0.135718	1.71088			Mca17952	Mca19396	Mca13187	Mca07932	Mca26013
Mca12232	thaumatin-like protein	-2.61831	-3.03791	-3.19028	1.55507	1.2587	0.997089	1.55376	1.80909	1.67279	-2.82811	-0.125503	1.45331			Mca27614	Mca23428	Mca06184	Mca14102	Mca13187
Mca23534	udp-glucuronosyltransferase 2b1-like	-2.91098	-3.03743	-2.83245	2.43024	2.07094	1.44386	0.336417	1.15556	1.34383	-2.9742	0.556244	0.978614			Mca00315	Mca14609	Mca25851	Mca18237	Mca21359
Mca17900	endonuclease-reverse transcriptase	-3.15115	-3.00059	-2.54708	1.40895	1.69684	1.3636	1.35728	1.36738	1.50477	-3.07587	0.186238	1.36275			Mca12540	Mca14608	Mca12232	Mca22545	Mca20589
Mca22662	probable cytochrome p450 6a13	-2.76199	-2.77307	-3.12404	1.75033	1.51925	1.26264	1.29263	1.55699	1.27726	-2.76753	0.0485147	1.37075			Mca07323	Mca27047	Mca15098	Mca18141	Mca19554
Mca03584	flocculation protein flo11-like isoform x2	-2.77704	-2.85647	-2.97706	2.99998	2.13264	1.63175	0.877599	1.20758	-0.238987	-2.81675	0.718521	1.23898			Mca24131	Mca12519	Mca11034	Mca01384	Mca03262
Mca28466	maltase a3-like	-2.43937	-2.98554	-3.06294	2.73716	2.61969	1.56997	1.89491	1.45253	-1.7864	-2.71246	0.764636	1.63914			Mca13167	Mca01766	Mca03119	Mca16691	Mca03119
Mca26967	maltase a3-like	-2.28422	-2.74077	-3.28422	2.82464	2.74239	1.54409	1.92358	1.43032	-2.15581	-2.5125	0.760939	1.63266			Mca12519	Mca19450	Mca21174	Mca20720	Mca03662
Mca03210	PREDICTED: uncharacterized protein LOC107171276	-1.97174	-2.7034	-3.56469	2.37724	2.07555	1.41221	0.849219	1.05394	0.471666	-2.33757	0.296034	1.10512			Mca23251	Mca13431	Mca26013	Mca16412	Mca22327
Mca24560	fatty acid synthase	-2.65855	-2.64538	-2.65855	1.61149	1.48165	1.19714	1.58029	1.30797	0.783933	-2.65197	0.144865	1.3618			Mca01915	Mca27614	Mca23534	Mca12868	Mca25928
Mca02294	PREDICTED: uncharacterized protein LOC100573905	-2.64181	-2.64181	-2.64181	1.5241	1.19916	1.24279	1.13113	1.63617	1.19209	-2.64181	0.0271479	1.3367			Mca19306	Mca00210	Mca21666	Mca20401	Mca06864
Mca14513	tubulin glycylase 3a-like	-2.76053	-2.67739	-2.46326	1.25468	1.45223	1.38612	1.30301	1.22797	1.27718	-2.71896	0.0812139	1.3057			Mca07864	Mca24131	Mca05095	Mca06084	Mca13458
Mca14518	tubulin glycylase 3a-like	-2.6941	-2.68251	-2.46838	1.25484	1.45237	1.37823	1.278	1.22822	1.25333	-2.6883	0.0796069	1.29482			Mca24407	Mca20677	Mca17411	Mca04393	Mca05618
Mca05095	cytochrome p450 4c1-like	-2.71366	-2.38076	-2.62814	1.18143	1.79256	1.58047	1.50735	0.591652	1.0691	-2.54721	0.115283	1.22649			Mca27047	Mca19306	Mca19554	Mca15097	Mca27335
Mca22327	atp-dependent dna helicase pif6-like	-2.18557	-2.56843	-2.43996	1.27188	1.19325	0.775256	1.05204	1.64903	1.2525	-2.377	0.00839321	1.15878			Mca02897	Mca24407	Mca20589	Mca27717	Mca17900
Mca15098	cytochrome p450 4c1-like	-2.27043	-2.34978	-2.48881	1.29876	1.5787	1.42406	1.20817	0.498504	1.10082	-2.3101	0.129552	1.04358			Mca10432	Mca23251	Mca05618	Mca23374	Mca22468
Mca27335	cathepsin b-2744	-2.14058	-2.27848	-2.68918	0.909976	0.320881	1.34503	1.1431	1.37696	2.01229	-2.20953	-0.486109	1.28837			Mca07516	Mca25992	Mca26702	Mca07514	Mca06310
Mca11633	zinc finger swim domain-containing protein 3-like	-2.12553	-2.39058	-2.51722	1.0354	1.08202	1.41764	0.820509	1.4211	1.25666	-2.25806	-0.133266	1.21975			Mca19450	Mca25661	Mca18139	Mca20400	Mca15866
Mca05618	juvenile hormone epoxide hydrolase 1-like	-2.07759	-2.18934	-2.76105	1.73024	1.83704	1.23106	0.938559	0.605511	0.685569	-2.13347	0.268745	0.925043			Mca25661	Mca04939	Mca28469	Mca25682	Mca11633
Mca02642	PREDICTED: uncharacterized protein LOC100575224	-2.39648	-2.21074	-2.37824	1.51163	1.32915	1.22025	1.00992	0.853568	1.06094	-2.30361	0.154179	1.02791			Mca20402	Mca22378	Mca22327	Mca13489	Mca23534
Mca22468	cytochrome p450 4c1-like	-1.84232	-2.39658	-2.60167	1.27501	0.612835	1.07392	1.22695	1.63312	1.01873	-2.11945	-0.237939	1.31133			Mca27613	Mca20402	Mca16691	Mca10688	Mca05095
Mca03262	glutathione s-transferase-like	-2.4033	-2.20154	-2.18095	1.69006	1.26687	1.32528	0.580208	0.900151	1.02323	-2.30242	0.258657	0.935212			Mca25993	Mca07516	Mca23336	Mca23674	Mca14866
Mca14866	uncharacterized family 31 glucosidase kiaa1161-like	-2.22394	-2.36567	-2.11041	0.556651	1.01284	2.08995	0.526878	1.17679	1.33692	-2.29481	-0.180307	1.26454			Mca16600	Mca27613	Mca28466	Mca14748	Mca15098
Mca03662	PREDICTED: uncharacterized protein LOC107162407	-1.92394	-2.25292	-2.52199	1.1254	1.43972	0.561295	1.44086	1.16385	0.96771	-2.08843	0.0143791	1.05534			Mca16034	Mca17952	Mca13186	Mca12657	Mca23512
Mca20556	nuclease harbi1	-2.29444	-2.19683	-2.18341	1.94968	1.85531	-0.426545	1.89063	1.91345	-0.507845	-2.24564	0.540527	1.12585			Mca11740	Mca03966	Mca11633	Mca06402	Mca19552
Mca26702	maltase a3-like	-2.00286	-2.25563	-2.37725	2.36371	1.91634	1.39338	-0.660467	0.63273	0.990039	-2.12924	0.634268	0.455214			Mca17324	Mca16600	Mca18431	Mca21151	Mca16913
Mca21603	transcription factor adf-1-like	-1.98379	-2.31241	-2.24683	0.51241	0.697339	2.29107	0.098424	0.653639	2.29015	-2.1481	-0.345692	1.01438			Mca07173	Mca16034	Mca06864	Mca10477	Mca19553
Mca13187	chorion peroxidase-like	-2.1838	-2.14668	-2.16681	1.27656	1.03137	0.881369	0.92878	1.31185	1.06736	-2.16524	0.0470411	1.04066			Mca01766	Mca21466	Mca21841	Mca25814	Mca01838
Mca12231	thaumatin-like protein	-2.3421	-2.06456	-2.06456	1.51256	0.322247	0.441327	0.85573	1.90951	1.42985	-2.20333	-0.0765846	1.06885			Mca20677	Mca19508	Mca03584	Mca21150	Mca18279
Mca27609	major facilitator superfamily domain-containing protein 6-like	-1.76693	-1.96772	-2.69192	1.82138	1.20988	0.801767	0.977385	1.18846	0.427705	-1.86732	0.113111	0.989203			Mca22378	Mca04487	Mca17900	Mca21174	Mca21666
Mca25800	nuclease harbi1	-2.13245	-2.13245	-2.13245	0.154429	0.741361	2.05262	1.05341	0.464483	1.93105	-2.13245	-0.412221	1.19017			Mca27287	Mca09738	Mca06310	Mca11635	Mca02294
Mca25851	glutathione s-transferase-like	-2.11581	-2.32061	-1.94574	1.39359	1.11604	1.22627	0.312297	0.876709	1.45724	-2.21821	0.187965	0.805094			Mca03966	Mca18909	Mca01838	Mca21517	Mca08493
Mca22318	dentin sialophospho	-2.19388	-2.09435	-2.02925	1.75826	0.964544	0.849067	0.46197	1.31025	0.973395	-2.14412	0.231185	0.873761			Mca06958	Mca15219	Mca22468	Mca21516	Mca13186
Mca19552	reverse transcriptase	-1.83166	-2.1193	-2.25937	1.16334	1.00955	0.878455	0.953901	1.24662	0.958469	-1.97548	-0.0288291	1.02633			Mca15219	Mca23171	Mca03662	Mca28310	Mca26079
Mca19554	PREDICTED: uncharacterized protein LOC100569502 isoform X1	-2.15805	-1.92942	-2.12127	1.31663	0.986086	0.85135	0.924969	1.18367	0.946028	-2.04373	0.0604818	0.986664			Mca04487	Mca06958	Mca09757	Mca20825	Mca28469
Mca27608	---NA---	-1.76378	-2.48404	-1.90254	1.36496	1.35557	0.932293	0.871737	1.0765	0.549302	-2.12391	0.272664	0.960176			Mca22267	Mca07323	Mca19552	Mca25465	Mca18277
Mca17411	PREDICTED: uncharacterized protein LOC107168898	-1.98207	-2.26416	-1.90084	3.67653	3.15214	2.60267	-1.06224	-0.770055	-1.45198	-2.12311	1.64261	0.256792			Mca09259	Mca05111	Mca26967	Mca20733	Mca27219
Mca13458	PREDICTED: uncharacterized protein LOC107171357	-1.853	-2.21557	-2.05566	0.779798	0.819021	1.32694	1.01641	0.977652	1.20441	-2.03429	-0.152281	1.107			Mca19539	Mca22267	Mca12525	Mca09825	Mca28686
Mca08518	thaumatin-like protein	-1.7404	-2.22181	-2.13104	1.56262	-0.037381	0.440666	0.639402	1.97442	1.51352	-1.9811	-0.201935	1.01816			Mca07515	Mca19826	Mca05617	Mca21809	Mca21841
Mca06184	aminopeptidase n-like	-1.99752	-2.11309	-1.98009	1.22971	0.928267	1.27203	0.782524	0.913887	0.964277	-2.0553	0.0592971	0.98948			Mca14094	Mca07515	Mca19553	Mca15984	Mca10626
Mca19553	low quality protein: octopamine receptor 1	-1.80024	-2.02546	-2.25211	1.17006	0.974891	0.877074	0.901505	1.21454	0.939754	-1.91285	-0.035722	0.997705			Mca23171	Mca00315	Mca02294	Mca20576	Mca17241
Mca03583	---NA---	-2.2211	-1.70784	-2.13209	2.42695	1.59931	1.1422	0.417502	0.819315	-0.344247	-1.96447	0.631389	0.793006			Mca20576	Mca25229	Mca08493	Mca20578	Mca25851
Mca03119	golgi-associated plant pathogenesis-related protein 1-like	-1.96126	-1.95216	-1.96504	1.31837	0.939897	0.937789	0.656066	1.06536	0.960971	-1.95671	0.0977424	0.886405			Mca20578	Mca22970	Mca20779	Mca15333	Mca05617
Mca01838	zinc finger protein 853-like	-1.58044	-1.89074	-2.40005	1.38137	0.912525	1.05871	0.729953	0.969778	0.818889	-1.73559	-0.0353826	0.919479			Mca11204	Mca11740	Mca13458	Mca27539	Mca18139
Mca28469	serine threonine-protein phosphatase 4 regulatory subunit 3	-1.83199	-2.09423	-1.92126	1.12432	0.880644	0.981747	0.882919	1.3542	0.623638	-1.96311	0.0279033	1.07296			Mca14609	Mca25228	Mca18277	Mca23158	Mca09757
Mca21174	PREDICTED: uncharacterized protein LOC107165693	-1.71332	-1.97206	-2.13556	2.91581	2.62945	2.94083	-1.97206	-1.19445	0.501357	-1.84269	1.13657	-0.0752263			Mca26075	Mca25227	Mca10626	Mca20824	Mca28128
Mca26192	poly	-2.12338	-1.93576	-1.6845	1.4522	0.841117	0.813123	0.488051	1.03222	1.11693	-2.02957	0.202938	0.777798			Mca14608	Mca19789	Mca27335	Mca27753	Mca12231
Mca08831	protein hook homolog 1-like	-1.95881	-1.88842	-1.87474	2.53112	2.08646	-1.83448	2.23181	2.47682	-1.76977	-1.92361	0.914281	0.958051			Mca26076	Mca19702	Mca16913	Mca13304	Mca25800
Mca25435	nuclease harbi1	-1.89656	-1.89656	-1.89656	0.314455	0.788262	2.29248	0.221138	-0.161035	2.23437	-1.89656	-0.264613	0.784193			Mca11068	Mca07675	Mca09994	Mca17430	Mca20590
Mca18277	probable cytochrome p450 6a13	-2.05606	-1.71265	-1.91856	1.14557	1.11186	0.788175	0.714769	1.14753	0.779359	-1.88436	0.112959	0.883492			Mca11205	Mca26075	Mca06300	Mca09935	Mca11297
Mca28686	craniofacial development protein 2-like	-1.91911	-1.91911	-1.76855	0.636704	0.970362	1.15128	0.661034	0.886181	1.30122	-1.91911	-0.0538287	0.899497			Mca09827	Mca14854	Mca18279	Mca16806	Mca17590
Mca26079	transposable element tc3 transposase	-1.90811	-1.90811	-1.77061	0.939886	0.735745	0.721828	0.756371	1.3832	1.0498	-1.90811	-0.0316592	0.953799			Mca25229	Mca12936	Mca26079	Mca04732	Mca18559
Mca18279	probable cytochrome p450 6a13	-1.91994	-1.6795	-1.91994	1.07163	0.924319	0.671243	0.776474	1.12151	0.954194	-1.79972	0.0253383	0.856409			Mca20577	Mca26076	Mca02049	Mca20953	Mca22318
Mca15866	PREDICTED: uncharacterized protein LOC100575630	-1.67534	-2.06962	-1.61824	1.25054	0.804316	0.0930923	0.951572	1.22076	1.04291	-1.87248	0.14554	0.755141			Mca14593	Mca06376	Mca03458	Mca14218	Mca06812
Mca09757	gastric triacylglycerol lipase-like	-1.99395	-2.00769	-1.3597	0.851953	0.937345	1.09109	0.588729	0.733064	1.15916	-2.00082	0.143199	0.804296			Mca17389	Mca10432	Mca21929	Mca22761	Mca12982
Mca10626	proton-coupled folate transporter-like	-1.86839	-1.68608	-1.70699	1.4429	1.1528	0.817942	0.465271	0.605427	0.777117	-1.77724	0.296238	0.629547			Mca18229	Mca18982	Mca28686	Mca13167	Mca23654
Mca23442	probable poly	-1.99628	-1.81465	-1.40702	1.67953	1.36234	-0.662529	1.52335	1.81071	-0.495451	-1.90546	0.54495	0.890509			Mca22066	Mca13167	Mca03210	Mca23365	Mca23639
Mca21841	PREDICTED: uncharacterized protein LOC107165009	-1.59799	-1.96669	-1.59799	1.32451	1.15642	0.961778	0.570504	0.451451	0.698017	-1.78234	0.294312	0.661244			Mca28672	Mca19237	Mca05786		Mca22569
Mca12927	wd sam and u-box domain-containing protein 1-like isoform x1	-1.58138	-1.83436	-1.67516	0.244588	0.447335	1.7541	0.377687	0.340895	1.9263	-1.70787	-0.327747	0.824228			Mca12936	Mca19236	Mca27219		Mca15642
Mca23398	poly	-1.48645	-2.10167	-1.39675	0.966529	1.1745	0.660914	0.636125	0.722263	0.824544	-1.79406	0.248094	0.673101			Mca25228	Mca19235	Mca07919		Mca08089
Mca20555	trihelix transcription factor gtl1-like	-1.65305	-1.65305	-1.65305	1.31596	1.45631	-0.34271	1.40353	1.29368	-0.167624	-1.65305	0.373074	0.784834			Mca25227	Mca13613	Mca25928		Mca25694
Mca11297	adenylate cyclase type 8-like isoform x1	-1.77258	-1.75372	-1.42059	0.35598	1.03025	0.92786	1.09237	0.594202	0.946238	-1.76315	-0.0114555	0.871476			Mca19702	Mca22992	Mca25694		Mca10975
Mca25694	PREDICTED: uncharacterized protein LOC107172522, partial	-1.73583	-1.73583	-1.34626	1.06119	1.00402	0.86349	0.884759	0.548094	0.456367	-1.73583	0.239648	0.765448			Mca06376	Mca26558	Mca19035		Mca27609
Mca06864	PREDICTED: uncharacterized protein LOC100164831 isoform X2	-1.47453	-1.65056	-1.64713	0.974492	0.705501	0.538349	0.706623	1.06275	0.784513	-1.56255	0.0109533	0.76924			Mca07514	Mca19781	Mca27792		Mca26192
Mca17824	PREDICTED: uncharacterized protein LOC107166369	-1.58926	-1.58926	-1.58926	0.744166	0.816734	0.908993	0.381596	1.37791	0.538375	-1.58926	-0.00945269	0.8895			Mca07675	Mca04958	Mca11990		Mca23330
Mca18559	---NA---	-1.43961	-1.65374	-1.65374	0.615298	0.966851	0.914297	0.752257	0.636099	0.86228	-1.54667	-0.0238622	0.767551			Mca12803	Mca19674	Mca14866		Mca05786
Mca21929	glutathione s-transferase-like	-1.58275	-1.68229	-1.48116	1.54212	0.864587	0.908497	-0.080571	0.488934	1.02263	-1.63252	0.308515	0.438953			Mca24251	Mca19672	Mca23512		Mca10976
Mca11607	PREDICTED: uncharacterized protein K02A2.6-like	-1.41317	-1.56292	-1.75556	-1.25914	2.23583	0.922242	2.0233	-0.311829	1.12125	-1.48804	-0.259624	0.877904			Mca28399	Mca19239	Mca13625		Mca27537
Mca21580	hypothetical protein TcasGA2_TC003225	-1.59865	-1.52826	-1.59865	1.2732	0.863407	0.37955	0.545401	1.27713	0.386855	-1.56345	0.17932	0.734029			Mca16597	Mca07320	Mca23090		Mca03584
Mca16913	venom protease-like	-1.66884	-1.54331	-1.50378	0.577705	0.956358	0.752739	0.601461	0.930621	0.897051	-1.60608	0.0100936	0.761607			Mca19789	Mca17389	Mca22318		Mca05785
Mca08493	---NA---	-1.3539	-1.49346	-1.86206	0.837295	0.526726	0.931833	0.557442	0.981269	0.874853	-1.42368	-0.166012	0.823515			Mca16300	Mca28399	Mca14986		Mca23098
Mca20030	venom protease-like	-1.9337	-1.3698	-1.40043	0.691035	0.874936	0.642275	0.475165	1.08301	0.937508	-1.65175	0.0551804	0.733482			Mca03757	Mca20961	Mca22569		Mca13079
Mca07919	agap011571-pa-like protein	-1.81125	-1.60601	-1.24809	1.46213	0.761331	0.795878	0.247729	1.27502	0.123249	-1.70863	0.325125	0.772877			Mca04958	Mca19673	Mca27609		Mca20030
Mca27792	PREDICTED: uncharacterized protein LOC100161530	-1.22258	-1.94994	-1.41993	1.39117	1.00649	0.947013	0.0701411	0.845814	0.331818	-1.58626	0.325911	0.620989			Mca19531	Mca05910	Mca17512		Mca23398
Mca27682	mpa13 allergen-like	-1.12536	-1.52699	-1.92319	1.21464	0.540466	0.734132	0.937812	1.40003	-0.251533	-1.32618	-0.0560297	1.02399			Mca06436	Mca24408	Mca03583		Mca22728
Mca05617	osmotic avoidance abnormal protein 3 isoform x3	-1.4045	-1.3719	-1.71616	1.19414	1.241	0.818481	0.459439	0.373108	0.406384	-1.3882	0.239661	0.550343			Mca19508	Mca19531	Mca07339		Mca03210
Mca06812	PREDICTED: uncharacterized protein LOC103310813	-1.50102	-1.69756	-1.28057	0.742607	0.565479	0.455812	0.729616	1.02845	0.957177	-1.59929	0.009172	0.73796			Mca18982	Mca27438	Mca20590		Mca11016
Mca13758	probable cytochrome p450 6a13	-1.58753	-1.36514	-1.50156	1.26783	0.623974	0.099216	0.327773	1.68549	0.449944	-1.47633	0.130082	0.704159			Mca17855	Mca07514	Mca22728		Mca27832
Mca23512	probable cytochrome p450 6a13	-1.56134	-1.4494	-1.43249	0.716425	0.51182	0.178381	0.831708	1.30097	0.903929	-1.50537	-0.0680826	0.770352			Mca22992	Mca17855	Mca15878		Mca19992
Mca15642	PREDICTED: uncharacterized protein LOC107166394	-1.55153	-1.5466	-1.31929	0.933716	0.371732	0.566411	0.521323	0.953434	1.07082	-1.54907	-0.00461586	0.680389			Mca12920	Mca19238	Mca08072		Mca04241
Mca00129	aspartate partial	-1.04804	-1.5428	-1.80786	0.934857	0.0638552	0.309951	0.957322	0.150636	1.98207	-1.29542	-0.269715	0.472636			Mca21466	Mca20960	Mca27608		Mca25642
Mca04241	serine protease 44-like	-1.61761	-1.55931	-1.21377	1.03199	0.570381	0.474803	0.892744	0.522821	0.897955	-1.58846	0.129532	0.630123			Mca26558	Mca26223	Mca26192		Mca27608
Mca08507	PREDICTED: uncharacterized protein LOC107162857, partial	-1.55994	-1.72275	-1.0672	0.699054	0.877031	1.22277	-0.241433	0.586354	1.2061	-1.64134	0.16963	0.522564			Mca20573	Mca12540	Mca13079		Mca21580
Mca10423	protein takeout-like	-1.50696	-1.0595	-1.78196	1.52401	1.1944	-0.684353	1.26941	1.74285	-0.697899	-1.28323	0.312148	0.77597			Mca27340	Mca16172	Mca18559		Mca16970
Mca25455	piggybac transposable element-derived protein 4-like	-1.36444	-1.28061	-1.59095	0.852655	0.284828	0.666059	0.475999	1.03899	0.917477	-1.32253	-0.151156	0.727015			Mca24408	Mca18907	Mca17590		Mca25455
Mca06310	complement c1s-b subcomponent-like isoform x2	-1.4662	-1.37724	-1.36666	0.883137	0.492999	0.489	0.579308	0.992721	0.772936	-1.42172	0.00315787	0.68701			Mca22761	Mca13270	Mca23364		Mca28371
Mca17743	sperm receptor for egg jelly- partial	-1.39659	-1.39659	-1.39659	0.646059	0.836075	0.782926	0.588915	0.884371	0.451411	-1.39659	0.0285162	0.75207			Mca22971	Mca07285	Mca17241		Mca27743
Mca13079	dual specificity protein kinase ttk	-1.15039	-1.4922	-1.49964	0.933456	0.72674	0.572167	0.444297	0.838597	0.626976	-1.3213	0.0535181	0.618354			Mca19781	Mca00614	Mca27682		Mca20555
Mca13186	peroxidase-like	-1.39716	-1.33364	-1.39971	0.772627	0.69442	0.787268	0.586194	0.451265	0.838724	-1.3654	0.022447	0.608242			Mca05910	Mca23579	Mca20030		Mca20556
Mca23090	udp-glucuronosyltransferase 2b15-like	-1.13837	-1.72978	-1.25922	1.12126	1.10956	0.878706	0.386687	0.321064	0.310093	-1.43408	0.323867	0.528819			Mca20961	Mca25416	Mca16970		Mca08518
Mca21656	probable protein phosphatase cg10417	-1.7524	-1.1636	-1.19462	1.77667	1.32073	0.83832	-0.479782	0.909347	-0.254662	-1.458	0.634259	0.422628			Mca14218	Mca19998	Mca28128		Mca17561
Mca25675	---NA---	-1.17555	-1.74083	-1.16764	0.842177	1.28388	0.848038	0.0274628	0.180843	0.901619	-1.45819	0.319472	0.352114			Mca00995	Mca23816	Mca12060		Mca04304
Mca23336	glutathione s-transferase-like	-1.25606	-1.35777	-1.42633	1.17361	0.893414	0.834803	0.181667	0.618428	0.338233	-1.30692	0.213566	0.544966			Mca15971	Mca04489	Mca25391		Mca13758
Mca19992	zinc finger bed domain-containing protein 1-like	-1.41075	-1.24886	-1.36635	0.683065	0.341465	0.967763	0.303497	0.734929	0.995244	-1.3298	-0.113941	0.66873			Mca19235	Mca26450	Mca27832		Mca25586
Mca22569	zinc finger bed domain-containing protein 1-like	-1.5355	-1.14594	-1.33387	0.757279	0.524544	0.73353	0.427971	0.712424	0.85956	-1.34072	-0.0173487	0.624642			Mca19237	Mca19930	Mca25800		Mca11818
Mca17590	soluble trehalase	-1.23682	-1.14628	-1.61983	0.829825	0.620901	0.431641	0.801898	0.827146	0.491522	-1.19155	-0.0563665	0.686895			Mca19236	Mca19539	Mca25642		Mca04540
Mca20590	PREDICTED: uncharacterized protein LOC107172749, partial	-1.33746	-1.422	-1.23559	0.7172	0.967948	0.494808	0.481572	0.688687	0.644833	-1.37973	0.149854	0.555022			Mca23579	Mca28211	Mca09197		Mca23090
Mca09994	hypothetical protein	-1.18541	-1.39791	-1.40974	1.8462	1.48989	1.30033	-0.408894	-0.469521	0.235064	-1.29166	0.642116	0.140637			Mca24809	Mca18908	Mca21580		Mca26702
Mca02049	proton-coupled amino acid transporter 1-like	-1.37105	-1.32078	-1.2722	2.67427	1.78516	1.49922	-0.71619	-0.562239	-0.71619	-1.34592	1.06241	0.0735981			Mca26557	Mca27123	Mca11265		Mca13002
Mca12525	thiamine transporter 2-like	-1.31315	-1.26926	-1.36417	1.14476	0.940337	0.824227	0.475785	0.858012	-0.296535	-1.29121	0.240308	0.719341			Mca13613	Mca25512	Mca14852		Mca11097
Mca05786	venom protease-like	-1.36463	-1.22342	-1.3462	0.766453	0.896703	0.775736	0.471574	0.378257	0.645533	-1.29403	0.105651	0.541856			Mca26450	Mca10448	Mca22699		Mca21929
Mca08089	wd repeat-containing protein 54	-1.35177	-1.14985	-1.39444	0.661113	0.587956	0.478509	0.699861	0.847332	0.621295	-1.25081	-0.0484587	0.675234			Mca13270	Mca26557	Mca11297		Mca23364
Mca17241	pol-like protein	-1.35964	-1.31699	-1.20908	0.700412	0.258604	0.683009	0.633133	0.829399	0.781144	-1.33831	-0.0833531	0.71518			Mca04595	Mca19994	Mca08089		Mca04417
Mca05785	venom protease-like	-1.13935	-1.04785	-1.69457	0.6019	0.519992	0.247502	0.640757	0.993198	0.878428	-1.0936	-0.190892	0.627152			Mca20055	Mca03421	Mca19992		Mca12927
Mca18431	venom protease-like	-1.22962	-1.32129	-1.3275	0.894653	0.72268	0.607999	0.423823	0.620957	0.608295	-1.27545	0.0966117	0.550927			Mca07320	Mca13432	Mca17561		Mca18560
Mca23639	leucine-rich repeat and death domain-containing protein 1	-1.25252	-1.22258	-1.38927	0.740372	0.379565	0.214968	0.946728	0.878437	0.704297	-1.23755	-0.0897767	0.680044			Mca14854	Mca19997	Mca23398		Mca06746
Mca20779	pancreatic triacylglycerol lipase-like isoform x3	-1.12972	-1.2848	-1.43354	0.927561	0.983529	0.532712	0.611885	0.168894	0.623488	-1.20726	0.159182	0.43783			Mca00614	Mca19996	Mca15642		Mca22990
Mca11245	serine threonine-protein kinase aurora-2-like	-1.42847	-1.18968	-1.22684	-0.853159	1.58945	0.910666	1.25185	-0.19581	1.14199	-1.30908	-0.163515	0.65557			Mca20960	Mca19995	Mca21656		Mca13848
Mca23052	krab-a domain-containing protein 2-like	-1.53481	-1.12617	-1.15859	0.855279	0.439429	0.739531	0.376333	0.618472	0.790521	-1.33049	0.045373	0.578112			Mca23313	Mca18228	Mca19412		Mca06816
Mca25642	nuclease harbi1	-1.27704	-1.38859	-1.10331	0.999524	0.706764	0.466348	0.47019	0.744267	0.381848	-1.33282	0.200994	0.560268			Mca19238	Mca19066	Mca23330		Mca07919
Mca15878	small ubiquitin-related modifier-like	-1.41617	-1.11751	-1.22713	2.1543	1.76016	2.04981	-0.747139	-0.576206	-0.880113	-1.26684	0.895774	0.242155			Mca25992	Mca24347	Mca15866		Mca23052
Mca16970	nfx1-type zinc finger-containing protein 1-like	-1.24804	-1.19664	-1.30134	0.594132	0.859943	0.704468	0.402678	0.430967	0.753828	-1.22234	0.0509127	0.512704			Mca01384	Mca01765	Mca22990		Mca18278
Mca18278	hypothetical protein GLOINDRAFT_18279	-1.13053	-1.10138	-1.51002	0.793921	0.876814	0.509004	0.328011	0.819547	0.414634	-1.11595	0.0535713	0.552187			Mca25111	Mca22971	Mca20556		Mca21603
Mca23364	thiamine transporter 2-like	-1.32652	-1.09492	-1.31661	0.552915	0.503399	0.789339	0.192275	0.586327	1.11379	-1.21072	-0.0867639	0.522647			Mca19826	Mca25201	Mca27537		Mca03583
Mca17512	probable multidrug resistance-associated protein lethal 03659	-1.49477	-1.20216	-1.01913	1.31685	0.839909	0.554533	0.177155	0.421765	0.405849	-1.34846	0.379209	0.384484			Mca11409	Mca22977	Mca11016		Mca19412
Mca17561	esterase e4-like	-1.49647	-1.09654	-1.1195	0.84338	0.600392	1.36978	0.281972	0.391597	0.225389	-1.2965	0.108091	0.681116			Mca16598	Mca16318	Mca28371		Mca22078
Mca10158	enkurin	-1.47775	-0.946591	-1.28302	0.674465	0.318846	0.788065	0.183022	0.824027	0.918932	-1.21217	-0.0965692	0.598371			Mca26223	Mca18373	Mca13848		Mca14852
Mca14986	tpa_inf: cathepsin b	-1.39295	-1.50728	-0.80543	1.04241	0.864302	0.68699	-0.131856	0.317351	0.926465	-1.45012	0.367095	0.290828			Mca19998	Mca25331	Mca06812		Mca27792
Mca27786	5-hydroxytryptamine receptor 1	-1.49023	-0.724694	-1.49023	1.06067	1.33962	-0.759046	1.05821	1.40507	-0.399376	-1.10746	0.303354	0.568079			Mca23816	Mca22066	Mca13758		Mca18235
Mca26635	PREDICTED: uncharacterized protein LOC100573484	-1.23422	-1.23422	-1.23422	1.11344	0.597653	0.276737	0.0644337	1.1191	0.53131	-1.23422	0.158956	0.486757			Mca27438	Mca16598	Mca16655		Mca17743
Mca22728	venom protease-like	-1.30925	-1.25772	-1.12483	0.770475	0.825267	0.70705	0.429024	0.360599	0.599386	-1.28349	0.156972	0.498891			Mca14032	Mca20573	Mca24019		Mca27518
Mca02212	balbiani ring protein 3-like isoform x1	-1.27968	-0.762546	-1.60965	0.856364	0.521247	0.552196	0.106209	1.1509	0.464958	-1.02111	-0.0773454	0.603102			Mca12703	Mca16599	Mca12231		Mca10158
Mca23918	thaumatin-like protein	-1.33462	-0.922727	-1.35994	0.662236	0.933628	-0.0715901	1.11451	0.949168	0.0293388	-1.12868	0.0786426	0.664028			Mca09337	Mca28167	Mca27743		Mca17824
Mca06816	PREDICTED: uncharacterized protein LOC103310813	-1.24965	-1.10616	-1.25911	0.645246	0.21406	0.492961	0.332165	1.09101	0.839475	-1.17791	-0.133268	0.638713			Mca16172	Mca00155	Mca20555		Mca17744
Mca06781	calcium-activated potassium channel slo-1- partial	-1.48636	-0.933948	-1.17584	-0.127423	0.224528	1.77732	0.189402	-0.223562	1.75588	-1.21015	-0.359578	0.581055			Mca16599	Mca18372	Mca25586		Mca24397
Mca03458	kynurenine alpha-aminoadipate mitochondrial-like	-1.03725	-1.37369	-1.1845	0.935815	0.738898	0.450611	0.370441	0.24404	0.855632	-1.20547	0.163405	0.355031			Mca21738	Mca23889	Mca22948		Mca11608
Mca16691	PREDICTED: uncharacterized protein LOC107165685	-1.35045	-1.06095	-1.18107	2.79553	2.35856	2.69497	-2.33595	-1.88529	-0.0353414	-1.2057	1.32434	-0.508758			Mca00488	Mca22657	Mca20433		Mca26233
Mca27537	ttk protein kinase	-1.13339	-1.18442	-1.25539	0.776093	0.404386	0.527517	0.482792	0.712434	0.669976	-1.15891	-0.0249687	0.574248			Mca03935	Mca13140	Mca08507		Mca22504
Mca06300	l-xylulose reductase	-1.22336	-1.01442	-1.33028	1.89679	1.37016	1.98102	-0.669972	-0.712074	-0.297858	-1.11889	0.645557	0.199657			Mca10448	Mca21467	Mca04241		Mca12106
Mca15292	regucalcin-like	-0.868779	-1.42031	-1.25111	0.980496	-0.336763	0.0171188	0.492629	2.42472	-0.0380065	-1.14455	-0.202458	0.978157			Mca28211	Mca15274	Mca12927		Mca24190
Mca18179	probable g-protein coupled receptor 158	-1.12947	-1.42813	-0.96346	1.30739	1.66611	-0.741068	0.819799	1.42187	-0.953044	-1.2788	0.670014	0.500201			Mca28167	Mca21166	Mca20531		Mca00128
Mca11230	facilitated trehalose transporter tret1-like	-0.949023	-1.36688	-1.20364	0.496279	-0.136454	0.70994	0.0993712	0.311432	2.03898	-1.15795	-0.281274	0.373581			Mca04734	Mca24809	Mca25455		Mca13492
Mca18560	PREDICTED: uncharacterized protein LOC100569661 isoform X1	-1.24171	-1.24171	-1.0152	0.672855	0.553226	0.622229	0.58204	0.561518	0.506752	-1.24171	0.0702935	0.588596			Mca25512	Mca20255	Mca21603		Mca26229
Mca04540	facilitated trehalose transporter tret1-like	-1.25938	-1.42329	-0.807798	0.818529	0.122568	-0.0379743	0.729383	1.3353	0.522666	-1.34134	0.0444332	0.675571			Mca26222	Mca28610	Mca17824		Mca22514
Mca14852	carbonic anhydrase 1-like	-1.0586	-1.18598	-1.21967	0.860427	0.615016	0.863111	0.771789	0.0584355	0.295475	-1.12229	0.085259	0.564445			Mca19994	Mca23405	Mca06746		Mca02285
Mca23564	pancreatic triacylglycerol lipase-like	-0.881622	-1.09086	-1.48831	1.05183	0.156815	-0.240719	0.598029	1.82384	0.0710023	-0.98624	-0.0932234	0.72705			Mca22970	Mca22238	Mca16806		Mca16195
Mca13625	glucose dehydrogenase	-1.31503	-1.0627	-1.05035	0.790568	0.692339	0.542783	0.461759	0.378958	0.561677	-1.18886	0.144184	0.461167			Mca04489	Mca07321	Mca18278		Mca19729
Mca00128	aspartate cytoplasmic	-1.21402	-1.02959	-1.1752	-0.274277	-0.815467	-0.106633	1.09209	0.451707	3.07139	-1.1218	-0.75498	0.479054			Mca19672	Mca27284	Mca25695		Mca24908
Mca27832	thap domain-containing protein partial	-1.30926	-1.02763	-1.07825	0.859705	0.865456	0.412944	0.571478	0.359604	0.345955	-1.16844	0.215636	0.448009			Mca19674	Mca26214	Mca05785		Mca00129
Mca23654	cytochrome b5-related	-1.00606	-1.05565	-1.3534	0.719156	0.461615	0.2205	0.693375	0.613148	0.707314	-1.03086	-0.0575421	0.509008			Mca19673	Mca16362	Mca23098		Mca25435
Mca10976	---NA---	-1.25134	-0.801402	-1.34822	0.717845	-0.203073	0.187668	0.844325	0.939912	0.914284	-1.02637	-0.277816	0.657302			Mca21467	Mca23378	Mca25435		Mca22699
Mca22948	peptide transporter family 1-like	-0.899738	-1.09238	-1.40497	0.60469	0.851907	0.902925	0.250625	0.0782355	0.708713	-0.996061	0.0172078	0.410595			Mca19997	Mca27362	Mca04304		Mca23918
Mca24190	PREDICTED: uncharacterized protein LOC107164962	-1.13178	-1.13178	-1.13178	0.184365	-0.0140859	0.637991	0.955682	0.332887	1.2985	-1.13178	-0.320501	0.642187			Mca19996	Mca20926	Mca18560		Mca16040
Mca14517	tigger transposable element-derived protein 4-like	-0.996935	-1.19857	-1.19857	0.612902	0.964929	0.424361	0.719817	0.271317	0.400748	-1.09775	0.126421	0.471832			Mca19995	Mca18229	Mca11097		Mca11419
Mca20531	probable poly	-1.37068	-1.16257	-0.85362	1.00676	0.701338	0.615261	0.129991	0.147465	0.786058	-1.26662	0.284825	0.297573			Mca19066	Mca11204	Mca19561		Mca27682
Mca22990	esterase e4-like	-1.20435	-0.998764	-1.16587	0.655872	0.74607	1.15605	0.380615	0.125358	0.305017	-1.10156	0.0786895	0.554009			Mca24347	Mca28299	Mca23052		Mca08366
Mca25391	acyl-coenzyme a:6-aminopenicillanic-acid-acyltransferase 40 kda form	-1.24133	-1.00066	-1.12619	0.808841	0.681165	0.485841	0.301599	0.595531	0.495196	-1.12099	0.121272	0.46099			Mca25416	Mca20576	Mca11818		Mca16463
Mca02285	PREDICTED: uncharacterized protein LOC100570824	-0.991253	-0.951287	-1.4117	0.717889	0.24382	0.277847	0.260934	0.764235	1.08952	-0.97127	-0.149998	0.434339			Mca19669	Mca22591	Mca18955		Mca11245
Mca16655	major facilitator superfamily domain-containing protein 6-like	-1.40793	-1.20716	-0.737673	1.34244	1.13922	0.495366	0.184572	0.0650944	0.126069	-1.30754	0.581329	0.248344			Mca27362	Mca20578	Mca17744		Mca26635
Mca06192	PREDICTED: uncharacterized protein LOC100568647	-1.04991	-1.08016	-1.19462	0.361377	0.412236	0.345536	0.0706197	1.35121	0.783711	-1.06504	-0.140335	0.589123			Mca18907	Mca23530	Mca17743		Mca23673
Mca11819	---NA---	-1.10582	-1.10582	-1.10582	0.831526	0.321788	0.379609	0.300174	0.894182	0.590176	-1.10582	0.015832	0.524655			Mca19447	Mca10642	Mca21096		Mca26744
Mca14514	tigger transposable element-derived protein 4-like	-0.967977	-1.16961	-1.16961	0.448628	0.893892	0.637744	0.662266	0.395986	0.268682	-1.06879	0.0576363	0.565332			Mca18228	Mca23159	Mca10158		Mca09395
Mca13002	high affinity cationic amino acid transporter 1-like	-0.977975	-1.26486	-1.05905	0.773112	0.109952	0.17521	1.07808	0.934686	0.230839	-1.12142	-0.0586609	0.729325			Mca06693	Mca26222	Mca25675		Mca11607
Mca26229	zinc finger mym-type protein 1-like	-1.10014	-1.10014	-1.10014	-0.212614	0.250358	1.239	0.0373645	0.348762	1.63755	-1.10014	-0.354132	0.541708			Mca18373	Mca15213	Mca16040		Mca26252
Mca04304	dynein beta ciliary	-1.26003	-1.14455	-0.860098	0.889718	0.681182	0.287723	0.393414	0.538713	0.473928	-1.20229	0.236934	0.406616			Mca21166	Mca27392	Mca22514		Mca19035
Mca11818	rna-directed dna polymerase from mobile element jockey-like	-1.08126	-1.08126	-1.08126	0.449806	0.522808	0.346343	0.503699	0.874793	0.546343	-1.08126	-0.0362167	0.574945			Mca19239	Mca04421	Mca25814		Mca25695
Mca25203	krab-a domain-containing protein 2-like	-0.732261	-1.15968	-1.35091	0.499613	1.62763	1.06129	0.207303	0.0267309	-0.17972	-0.945972	0.25878	0.431774			Mca18372	Mca11409	Mca04385		Mca23442
Mca15155	dyak\ge14720-pa-like protein	-0.82051	-1.21008	-1.21008	3.5833	-0.139688	-0.291691	0.00404791	-0.132834	0.217529	-1.01529	0.744511	-0.140159			Mca23889	Mca15550	Mca02400		Mca21983
Mca00969	---NA---	-0.652863	-1.31988	-1.26584	0.915824	0.734161	0.201287	0.381407	0.621112	0.38479	-0.986371	0.128049	0.401269			Mca26214	Mca25378	Mca26744		Mca22948
Mca11990	PREDICTED: uncharacterized protein LOC107166386	-1.15318	-0.914393	-1.15318	1.96784	1.97115	2.12778	-1.15318	-1.15318	-0.539648	-1.03379	0.928601	-0.0595277			Mca22591	Mca11205	Mca22078		Mca28466
Mca17744	crossover junction endonuclease mus81-like protein	-1.06569	-1.06569	-1.06569	0.499909	0.665495	0.621373	0.372605	0.708308	0.329375	-1.06569	0.0332387	0.567429			Mca23530	Mca23319	Mca07932		Mca23564
Mca09223	PREDICTED: uncharacterized protein LOC107171307	-1.27484	-1.28222	-0.636886	1.00299	0.390059	1.07551	0.0877286	0.427861	0.209796	-1.27853	0.252055	0.530367			Mca18909	Mca25101	Mca22290		Mca14356
Mca14355	amyloid protein-binding protein 2-like	-0.996924	-1.39584	-0.7967	0.927154	1.02719	0.63063	-0.371995	-0.0255742	1.00206	-1.19638	0.385881	0.077687			Mca22592	Mca20417	Mca00129		Mca11819
Mca19729	udp-glucuronosyltransferase 1-7c-like	-1.20793	-0.985534	-0.990335	0.880194	0.421091	-0.0796021	0.705659	0.915273	0.341179	-1.09673	0.10365	0.513777			Mca09738	Mca22198	Mca02262		Mca08831
Mca07339	af4 fmr2 family member 4-like	-1.04071	-1.0614	-1.07392	0.86221	0.546772	1.35399	0.244864	0.386238	-0.218047	-1.05106	0.111688	0.661698			Mca22977	Mca26349	Mca14355		Mca05332
Mca16969	nfx1-type zinc finger-containing protein 1-like	-1.39795	-1.20091	-0.572279	1.02367	0.557382	0.930999	0.155391	0.123061	0.380636	-1.29943	0.336258	0.403151			Mca00155	Mca14739	Mca04393		Mca04124
Mca02007	---NA---	-1.36676	-0.968794	-0.827781	0.980408	0.77844	0.00848629	0.808814	0.899808	-0.312624	-1.16778	0.310356	0.57237			Mca20255	Mca07046	Mca24397		Mca14517
Mca28060	---NA---	-1.3467	-0.435972	-1.3467	1.14387	0.154097	0.552471	0.493255	0.477045	0.308647	-0.891338	-0.0162472	0.50759			Mca01765	Mca22761	Mca06816		Mca16403
Mca24908	PREDICTED: uncharacterized protein LOC100574477	-1.21331	-0.974525	-0.938305	-0.310273	1.04671	0.598159	1.30774	0.131517	0.352285	-1.09392	-0.067288	0.679138			Mca23405	Mca19708	Mca15097		Mca10169
Mca16040	zinc finger protein 239-like	-1.04024	-1.04024	-1.04024	0.264273	0.222796	1.2258	0.0506153	0.00240624	1.35482	-1.04024	-0.18439	0.426273			Mca15274	Mca25492	Mca13002		Mca06192
Mca21983	---NA---	-1.03708	-1.03708	-1.03708	0.66336	0.189428	0.571729	0.100423	0.724205	0.862095	-1.03708	-0.0614308	0.465452			Mca07321	Mca25491	Mca22549		Mca14514
Mca19412	cleavage stimulation factor subunit 1-like	-0.939413	-1.12228	-1.03711	0.787211	0.797553	0.550913	0.382515	0.520019	0.0605873	-1.03084	0.182552	0.484482			Mca24756	Mca26215	Mca09223		Mca19963
Mca19087	---NA---	-1.46117	-1.04106	-0.594111	0.0220754	0.206064	1.07383	0.150631	0.513202	1.13055	-1.25112	-0.121991	0.579221			Mca27781	Mca11727	Mca27518		Mca07692
Mca19941	condensin complex subunit 2	-1.17336	-0.713928	-1.16437	0.312067	0.806208	0.390409	0.279499	0.822125	0.44135	-0.943644	-0.0153651	0.497344			Mca18141	Mca25215	Mca04625		Mca22030
Mca19963	mitochondrial ornithine transporter 1	-0.828153	-0.848191	-1.36421	0.546526	0.565585	-0.213647	1.05533	0.602962	0.483791	-0.838172	-0.0840316	0.48155			Mca25331	Mca22014	Mca24590		Mca28477
Mca16463	at-rich binding	-1.07317	-1.25873	-0.702332	0.628545	0.42933	0.177374	0.483887	0.897515	0.417577	-1.16595	0.118514	0.519592			Mca25201	Mca27583	Mca22479		Mca24992
Mca10736	5-hydroxytryptamine receptor 1	-0.922391	-0.778001	-1.33382	0.790511	0.947139	-0.263428	0.46527	1.18975	-0.0950301	-0.850196	0.134611	0.463863			Mca14610	Mca10734	Mca26635		Mca15000
Mca24397	atp-dependent rna helicase ddx54	-0.956008	-1.18588	-0.869203	0.520605	0.636391	0.390317	0.266385	0.617728	0.57966	-1.07094	0.0959313	0.42481			Mca22238	Mca00659	Mca08518		Mca19941
Mca16654	rna-directed dna polymerase from mobile element jockey-like	-1.00363	-1.00363	-1.00363	1.08383	1.11739	0.100706	0.2167	-0.0401561	0.532423	-1.00363	0.399196	0.0924167			Mca20926	Mca00658	Mca16403		Mca24508
Mca28415	pancreatic triacylglycerol lipase-like	-1.48008	-1.0244	-0.493889	0.558888	0.436848	-0.858938	0.686785	1.6967	0.478097	-1.25224	0.167283	0.508181			Mca13432	Mca21408	Mca14102		Mca16654
Mca13848	zinc finger mym-type protein 1-like	-0.906342	-0.947369	-1.13211	0.514583	0.628316	0.653688	0.268071	0.285882	0.63528	-0.926855	0.00359665	0.402547			Mca23378	Mca16455	Mca14499		Mca08507
Mca24019	endonuclease-reverse transcriptase	-1.32417	-0.680604	-0.9696	1.47392	1.2183	1.60503	-0.29223	-0.412982	-0.617672	-1.00239	0.574209	0.299941			Mca22198	Mca05387	Mca02212		Mca22201
Mca27242	cilia- and flagella-associated protein 57	-1.29873	-0.951716	-0.717997	-0.484166	0.641514	1.29149	0.162996	-0.200887	1.5575	-1.12523	-0.186883	0.417867			Mca18908	Mca14218	Mca16195		Mca27868
Mca11419	PREDICTED: uncharacterized protein LOC103310069	-0.986896	-0.83993	-1.12054	0.695279	0.0902915	-0.148385	0.334258	0.95992	1.016	-0.913413	-0.111656	0.381931			Mca27284	Mca18027	Mca07127		Mca22293
Mca08407	PREDICTED: uncharacterized protein LOC100570485	-1.53009	-0.929944	-0.479467	0.369144	0.754722	0.260811	0.306408	0.798689	0.449729	-1.23002	0.2148	0.455303			Mca04392	Mca24756	Mca24992		Mca26311
Mca22030	nose resistant to fluoxetine protein 6-like	-0.892186	-0.926674	-1.08645	0.543296	0.42291	0.388256	0.0017725	0.70033	0.84875	-0.90943	-0.0400829	0.363453			Mca28299	Mca27365	Mca16412		Mca18353
Mca12082	dna-directed rna polymerase ii subunit rpb11	-1.33989	-1.05301	-0.508011	0.638307	-0.0122012	0.667307	0.446708	0.586111	0.574676	-1.19645	0.0393648	0.566709			Mca04073	Mca27781	Mca15333		Mca26724
Mca16159	PREDICTED: uncharacterized protein LOC103310531	-1.02709	-1.02709	-0.825458	0.605176	0.738442	0.241941	0.373446	0.283248	0.637391	-1.02709	0.17272	0.299545			Mca27392	Mca22592	Mca06402		Mca11230
Mca10975	rhs repeat-associated core domain protein	-0.938104	-0.894383	-1.04161	0.50169	0.247356	-0.49831	0.894396	0.932324	0.79664	-0.916243	-0.0975211	0.442803			Mca19018	Mca24307	Mca26229		Mca23894
Mca02284	PREDICTED: uncharacterized protein LOC100570824	-0.84303	-0.675794	-1.33816	0.644698	0.24301	0.424699	0.220049	0.338491	0.986038	-0.759412	-0.150151	0.327746			Mca26215	Mca18527	Mca23673		Mca26967
Mca02496	---NA---	-0.950986	-0.950986	-0.950986	0.370942	0.465854	0.565029	-0.405018	0.884938	0.971212	-0.950986	-0.0380633	0.348317			Mca16362	Mca25379	Mca22293		Mca26839
Mca02400	---NA---	-0.95012	-0.95012	-0.95012	0.945182	1.12027	0.972077	-0.236425	-0.506514	0.555771	-0.95012	0.371777	0.0763798			Mca28610	Mca26860	Mca09395		Mca25498
Mca25586	transposable element p transposase isoform x2	-0.949791	-0.949791	-0.949791	0.545904	0.33709	0.79437	0.270539	0.445271	0.456201	-0.949791	-0.022266	0.503393			Mca16318	Mca16087	Mca26311		Mca17864
Mca26744	lysosomal alpha-glucosidase-like	-0.654843	-1.06319	-1.12691	0.500846	0.733955	0.610985	0.351852	0.207989	0.439314	-0.859014	0.0359632	0.390275			Mca23319	Mca26671	Mca14517		Mca17826
Mca06780	adenylate kinase 9-like	-0.963354	-0.94867	-0.919743	-0.1129	-0.0469023	1.70407	0.187172	-0.489571	1.5899	-0.956012	-0.359848	0.467224			Mca25379	Mca20577	Mca09659		Mca05787
Mca15472	udp-glucuronosyltransferase 2c1-like	-0.801298	-0.79303	-1.21082	1.17992	1.27539	-0.034788	0.74728	0.41397	-0.776636	-0.797164	0.414834	0.375488			Mca11731	Mca24714	Mca16969		Mca16586
Mca14356	facilitated trehalose transporter tret1-like	-1.10304	-0.925401	-0.775158	0.708569	0.879439	0.00706621	0.414015	0.188723	0.605791	-1.01422	0.27095	0.203268			Mca03421	Mca26559	Mca14514		Mca02212
Mca15888	transcription initiation factor tfiid subunit 9-like	-0.202995	-1.19671	-1.39834	0.379866	0.508548	0.619579	0.270684	0.598046	0.421325	-0.699852	-0.169977	0.496103			Mca25101	Mca01346	Mca07311		Mca25499
Mca22293	retrovirus-related pol polyprotein from type-1 retrotransposable element r1 2 isoform x1	-0.930573	-0.930573	-0.930573	1.33546	0.901304	-0.0906132	0.308214	0.682959	-0.34561	-0.930573	0.435399	0.300187			Mca20020	Mca01344	Mca12868		Mca04731
Mca28128	PREDICTED: uncharacterized protein LOC106651271	-0.926296	-0.926296	-0.926296	0.198033	0.184736	0.95341	0.191399	0.490544	0.760765	-0.926296	-0.181176	0.545118			Mca03464	Mca05866	Mca16654		Mca25675
Mca11716	regucalcin-like	-0.698034	-1.198	-0.882825	0.911613	-0.445191	-0.248584	0.482796	2.39026	-0.312036	-0.948016	-0.138801	0.874824			Mca20417	Mca21397	Mca18235		Mca13715
Mca26233	uncharacterized family 31 glucosidase kiaa1161-like	-0.820068	-0.970864	-0.982987	0.0785825	-0.295561	0.33121	0.14136	0.963794	1.55453	-0.895466	-0.399989	0.478788			Mca14739	Mca03574	Mca14494		Mca15292
Mca02262	leucine-rich repeat extensin-like protein 5	-0.92409	-0.92409	-0.92409	1.06141	0.09739	0.771904	-0.108514	1.30857	-0.358493	-0.92409	0.078237	0.65732			Mca26349	Mca20443	Mca22545		Mca27130
Mca25499	---NA---	-0.92288	-0.92288	-0.92288	0.842654	0.38746	0.181456	0.477658	0.515412	0.364001	-0.92288	0.102411	0.391509			Mca08829	Mca26482	Mca22504		Mca14499
Mca22290	PREDICTED: uncharacterized protein LOC100571572	-0.751371	-0.87316	-1.14369	0.851796	0.969012	0.325546	0.597778	-0.121321	0.145408	-0.812265	0.225706	0.267335			Mca15314	Mca14742	Mca02285		Mca22549
Mca12386	---NA---	-0.995164	-0.529079	-1.23395	0.297119	0.755188	0.312018	0.435076	0.565137	0.393656	-0.762121	-0.0605479	0.43741			Mca20306	Mca28656	Mca10667		Mca12082
Mca11265	transcriptional regulator atrx homolog isoform x1	-0.774911	-0.965795	-1.01592	0.787267	0.547018	0.514596	0.0447227	0.494276	0.368745	-0.870353	0.106122	0.351198			Mca25492	Mca22205	Mca25682		Mca22479
Mca26724	mitochondrial ubiquitin ligase activator of nfkb 1	-0.916902	-0.916902	-0.916902	0.233658	0.265791	0.0974538	1.0091	0.510705	0.633999	-0.916902	-0.139151	0.539085			Mca25491	Mca24754	Mca05332		Mca19990
Mca21807	---NA---	-1.10058	-1.10058	-0.544763	-0.431552	0.639269	-0.369396	2.22279	-0.0301895	0.714997	-1.10058	-0.112348	0.607735			Mca05387	Mca14622	Mca23918		Mca19332
Mca04417	pdgf- and vegf-related factor 1-like precursor	-0.832366	-0.996191	-0.911955	0.424542	0.229459	-0.0808035	0.687292	0.883663	0.59636	-0.914279	-0.0859848	0.496717			Mca25378	Mca25522	Mca14526		Mca11802
Mca22201	---NA---	-0.905853	-0.905853	-0.905853	-0.273585	-0.311304	1.31448	0.178211	0.264072	1.54569	-0.905853	-0.496914	0.585587			Mca16455	Mca28400	Mca25203		Mca02262
Mca08366	atp-dependent dna helicase pif1-like	-0.999177	-0.822854	-0.888146	0.470709	0.595371	0.144869	0.491393	0.732006	0.27583	-0.911016	0.0593113	0.456089			Mca27583	Mca27340	Mca17664		Mca11612
Mca25498	---NA---	-0.88932	-0.88932	-0.88932	0.806674	0.318573	0.274179	0.397561	0.438367	0.432608	-0.88932	0.078642	0.370036			Mca07804	Mca25913	Mca08366		Mca13264
Mca10867	---NA---	-0.769709	-0.60548	-1.2654	0.686929	0.319558	0.690652	0.124162	1.00063	-0.18134	-0.687595	-0.0863058	0.605149			Mca25215	Mca17259	Mca23158		Mca10423
Mca18354	---NA---	-1.18386	-0.78384	-0.642226	0.426487	1.11396	0.675003	0.229041	-0.129413	0.294843	-0.98385	0.299409	0.25821			Mca07046	Mca15214	Mca00201		Mca16159
Mca13698	---NA---	-0.62267	-0.990042	-0.990042	1.01715	0.432191	-0.73908	1.03853	1.36892	-0.514957	-0.806356	0.153101	0.556122			Mca26482	Mca22190	Mca23442		Mca28415
Mca17760	---NA---	-1.09529	-0.881161	-0.620201	1.65318	0.337674	0.890215	-0.355437	0.600708	-0.529688	-0.988223	0.456883	0.378495			Mca18527	Mca28300	Mca20720		Mca21806
Mca19536	PREDICTED: uncharacterized protein LOC107173639	-0.758869	-1.06313	-0.738691	1.3791	0.295955	0.162846	-0.0259731	0.0280218	0.72074	-0.910998	0.31212	0.0549649			Mca15213	Mca04774	Mca24908		Mca15155
Mca26311	nuclease harbi1	-0.853192	-0.853192	-0.853192	0.00279802	0.230873	1.09541	-0.0213144	-0.202427	1.45424	-0.853192	-0.206507	0.290556			Mca25294	Mca00927	Mca09581		Mca21096
Mca28477	muscle m-line assembly protein unc-89 isoform x1	-0.551091	-0.89018	-1.11669	-0.438616	0.868812	-0.131188	1.37131	0.682399	0.20524	-0.720635	-0.228831	0.640841			Mca21408	Mca25725	Mca21983		Mca25436
Mca25436	2-hydroxyacylsphingosine 1-beta-galactosyltransferase-like	-0.841576	-0.841576	-0.841576	-0.0260003	0.315468	1.40331	-0.181651	-0.218645	1.23224	-0.841576	-0.184036	0.334338			Mca15214	Mca04488	Mca26252		Mca20344
Mca11418	PREDICTED: uncharacterized protein K02A2.6-like	-0.436327	-1.0117	-1.0702	0.758321	-0.455692	0.477813	0.229672	0.741414	0.7667	-0.724015	-0.255857	0.482966			Mca15550	Mca20718	Mca15472		Mca14100
Mca25771	adenylate terminal-differentiation specific-like	-0.542413	-1.00808	-0.951933	0.345561	0.690601	-0.171575	0.863267	0.704642	0.0699263	-0.775244	0.0280762	0.465445			Mca07744	Mca02517	Mca06192		Mca10105
Mca14100	potassium voltage-gated channel protein shab isoform x2	-1.15875	-0.47915	-0.861483	0.320552	0.07235	-0.104754	0.967036	0.363749	0.880449	-0.818949	-0.156194	0.408677			Mca13140	Mca24921	Mca17760		Mca19298
Mca04385	glutamate decarboxylase	-0.940557	-0.800379	-0.747912	0.802285	0.58087	0.854124	-0.151544	0.172654	0.230458	-0.870468	0.211748	0.291745			Mca22014	Mca20020	Mca16463		Mca03879
Mca20325	pseudouridine-5 -phosphatase-like	-0.942292	-0.451306	-1.09285	-0.0713722	-0.182119	0.914344	0.462964	0.263292	1.09934	-0.696799	-0.448781	0.546867			Mca22657	Mca17580	Mca11134		Mca08407
Mca24508	PREDICTED: uncharacterized protein LOC100168449	-0.828493	-0.828493	-0.828493	-0.272677	0.858567	1.12756	0.354199	-0.233945	0.651772	-0.828493	-0.0808677	0.415939			Mca02517	Mca14395	Mca13264		Mca25500
Mca20344	PREDICTED: uncharacterized protein LOC107167069	-0.784598	-0.700065	-0.998723	0.628884	-0.224727	0.557093	-0.338798	0.888802	0.972131	-0.742331	-0.198188	0.369032			Mca28636	Mca14738	Mca24190		Mca26103
Mca04732	gamma-glutamyltranspeptidase 1-like isoform x2	-0.686372	-0.886045	-0.908765	0.308712	3.69091	0.152874	-0.493727	-0.451416	-0.726173	-0.786208	1.03029	-0.26409			Mca17259	Mca24713	Mca07004		Mca13936
Mca10667	PREDICTED: uncharacterized protein LOC100575555	-0.454247	-1.17647	-0.823893	1.1904	0.438077	1.14872	-0.156232	-0.20528	0.0389228	-0.815357	0.268195	0.262402			Mca01344	Mca25505	Mca14202		Mca11132
Mca17826	PREDICTED: uncharacterized protein LOC103311885	-0.891805	-0.665296	-0.891805	0.129675	0.702744	0.365206	0.371229	0.22589	0.654163	-0.778551	-0.0197956	0.320775			Mca24089	Mca28276	Mca25866		Mca00969
Mca19990	thap domain-containing protein 4-like	-0.855859	-0.490575	-1.09465	-1.09465	0.850212	0.343647	1.04613	0.57891	0.716825	-0.673217	-0.44636	0.65623			Mca01346	Mca16716	Mca24508		Mca20325
Mca22514	nonstructural protein ns-2	-0.854754	-0.854754	-0.717251	0.615132	0.262941	0.545784	0.10872	0.534813	0.359371	-0.854754	0.0536073	0.396439			Mca26028	Mca14397	Mca25436		Mca24247
Mca07692	---NA---	-0.688492	-0.747789	-0.988798	0.739798	-0.292951	-0.0559118	0.699669	0.418769	0.915706	-0.718141	-0.18065	0.354175			Mca26860	Mca02980	Mca27717		Mca28631
Mca07796	protein trc8 homolog	-1.27283	-0.48493	-0.665502	0.403125	0.851289	0.874372	0.427607	-0.0201671	-0.112961	-0.878881	0.196304	0.427271			Mca28400	Mca22969	Mca06323		Mca24590
Mca26792	tetratricopeptide repeat protein 19 mitochondrial	-0.878608	-0.794776	-0.748973	0.430936	0.109008	0.83599	0.621715	0.494201	-0.0694927	-0.836692	-0.0696761	0.650635			Mca27966	Mca07915	Mca15665		Mca23785
Mca08072	e3 sumo-protein ligase pias2-like	-0.873766	-0.748235	-0.797145	1.94479	1.47416	1.18408	-0.736262	-0.847771	-0.599843	-0.811001	0.873933	-0.133318			Mca16087	Mca15786	Mca08831		Mca25866
Mca26205	---NA---	-0.530426	-0.941852	-0.941852	0.699694	1.40581	-0.654971	0.485754	0.873723	-0.395884	-0.736139	0.387885	0.234835			Mca26671	Mca27966	Mca14356		Mca10170
Mca05279	---NA---	-0.788938	-0.453754	-1.16745	0.205503	0.970054	0.478713	0.343512	-0.0431214	0.455481	-0.621346	0.00270231	0.259701			Mca23374	Mca03208	Mca20401		Mca25585
Mca07691	---NA---	-1.14698	-0.514708	-0.746439	0.394043	0.475954	-0.118407	0.413738	0.684901	0.557895	-0.830842	0.0411859	0.326744			Mca26559	Mca03464	Mca11819		Mca18684
Mca15017	probable protein phosphatase cg10417	-1.04667	-0.701838	-0.646129	0.547882	0.809323	0.504234	-0.414399	0.62689	0.320704	-0.874253	0.237025	0.238908			Mca19708	Mca03134	Mca19678		Mca25539
Mca28371	piggybac transposable element-derived protein 2-like	-0.797265	-0.797265	-0.797265	0.231304	0.379058	0.853499	0.231304	0.166209	0.530422	-0.797265	-0.0623013	0.417004			Mca02980	Mca03951	Mca11132		Mca02284
Mca26458	histone-lysine n-methyltransferase setmar-like	-1.00228	-0.441159	-0.933012	0.798307	0.617734	0.606146	0.100411	0.0269896	0.226859	-0.721717	0.16101	0.244516			Mca14622	Mca13381	Mca23970		Mca07109
Mca16730	---NA---	-0.558454	-0.625882	-1.17337	0.754221	0.770046	0.666759	0.0972111	-0.12867	0.19814	-0.592168	0.116966	0.211766			Mca06084	Mca27836	Mca14748		Mca11418
Mca19035	e3 ubiquitin-protein ligase shprh	-0.800013	-0.785938	-0.758193	1.64391	0.924166	0.789656	-0.417156	-0.25327	-0.343156	-0.792976	0.603293	0.0397432			Mca23159	Mca26509	Mca10214		Mca21656
Mca10106	---NA---	-0.703219	-0.904853	-0.72853	0.85217	0.795587	-0.208859	0.315477	0.782208	-0.199981	-0.804036	0.306409	0.296275			Mca25846	Mca25294	Mca13304		Mca14248
Mca04737	---NA---	-0.758437	-1.0571	-0.491499	0.276328	0.417989	0.66537	0.386511	0.348897	0.211937	-0.907767	0.0676061	0.466926			Mca07915	Mca16304	Mca18684		Mca16969
Mca26252	mrg morf4l-binding protein	-0.746385	-0.955199	-0.600534	0.227806	0.413272	0.609919	0.390188	0.298939	0.361992	-0.850792	0.0135149	0.433016			Mca07415	Mca24838	Mca04124		Mca19087
Mca27219	rna-directed dna polymerase from mobile element jockey-like	-0.763269	-0.763269	-0.763269	0.334342	0.313974	0.658964	0.243927	0.300234	0.438365	-0.763269	-0.0383175	0.401042			Mca11727	Mca28263	Mca20072		Mca02639
Mca27744	PREDICTED: uncharacterized protein LOC655735	-0.974387	-0.734253	-0.579368	0.0758469	0.113744	1.42495	-0.348362	0.10839	0.913445	-0.85432	-0.129926	0.394991			Mca18003	Mca28241	Mca26458		Mca12386
Mca18430	wsc domain-containing protein 2- partial	-1.11951	-0.538057	-0.617625	0.686344	0.520555	0.378652	-0.119505	0.0724815	0.736659	-0.828781	0.196425	0.110543			Mca03134	Mca26064	Mca09938		Mca04737
Mca08662	reverse transcriptase	-0.84055	-0.589589	-0.84055	1.42848	-0.016801	-0.84055	1.12292	1.25369	-0.677052	-0.71507	0.190377	0.51202			Mca09288	Mca05464	Mca24174		Mca27786
Mca09395	cilia- and flagella-associated protein 57 isoform x1	-0.768069	-0.700324	-0.782008	-0.201722	0.168116	1.28304	0.101347	-0.201722	1.10135	-0.734197	-0.271871	0.39422			Mca03951	Mca17737	Mca19941		Mca21807
Mca15984	PREDICTED: uncharacterized protein LOC100568499	-0.746578	-0.746578	-0.746578	5.1903	-0.520069	-0.190761	-0.746578	-0.746578	-0.746578	-0.746578	1.30788	-0.561306			Mca24113	Mca22011	Mca25585		Mca02496
Mca12359	krab-a domain-containing protein 2-like	-0.961504	-0.560966	-0.710542	0.564565	0.246389	0.439034	-0.395907	0.918202	0.460729	-0.761235	0.0334705	0.320443			Mca24307	Mca09288	Mca12534		Mca17216
Mca25147	nuclease harbi1	-0.734992	-0.734992	-0.734992	0.0723631	0.168046	1.02203	0.0805836	-0.021296	0.883247	-0.734992	-0.164861	0.36044			Mca24714	Mca28251	Mca16159		Mca11134
Mca06325	---NA---	-0.683393	-0.495533	-1.00293	0.666917	-0.200699	0.197143	0.170959	0.843074	0.504467	-0.589463	-0.178906	0.403725			Mca25913	Mca14740	Mca22294		Mca28060
Mca04731	gamma-glutamyltranspeptidase 1-like isoform x2	-0.949755	-0.413702	-0.812251	0.535672	-0.0161819	0.120635	0.276754	0.898242	0.360586	-0.681728	-0.0975869	0.431877			Mca27365	Mca14905	Mca16586		Mca06325
Mca10169	mitochondrial ornithine transporter 1	-0.849882	-0.47137	-0.849882	0.625203	-0.574875	0.382779	0.720581	0.413152	0.604294	-0.660626	-0.266518	0.505504			Mca16304	Mca23877	Mca18547		Mca06781
Mca25985	---NA---	-0.57272	-1.09389	-0.497952	-0.196571	0.234635	0.4984	0.419586	0.45012	0.758388	-0.833303	-0.153296	0.456035			Mca24713	Mca27700	Mca04732		Mca11716
Mca04393	calreticulin	-0.718664	-0.718664	-0.718664	2.89133	0.302815	0.609023	-0.621053	-0.431783	-0.594336	-0.718664	0.825159	-0.147938			Mca22190	Mca18028	Mca20953		Mca10736
Mca11683	---NA---	-0.762017	-0.624513	-0.762017	0.335594	0.524864	1.26301	-0.148485	-0.148485	0.322047	-0.693265	0.0328138	0.322014			Mca04488	Mca07338	Mca03879		Mca25985
Mca19085	---NA---	-0.61584	-0.652599	-0.873441	0.15874	-0.0583584	1.16667	0.319204	0.153426	0.402194	-0.634219	-0.257686	0.546435			Mca23655	Mca18314	Mca25498		Mca24672
Mca27743	52 kda repressor of the inhibitor of the protein kinase-like	-0.780509	-0.669478	-0.669478	0.323828	0.276075	0.240971	0.219491	0.433616	0.625484	-0.724993	-0.0231917	0.298026			Mca12235	Mca14741	Mca06797		Mca02007
Mca24222	---NA---	-0.706349	-0.706349	-0.706349	0.391262	0.397988	0.609797	-0.305811	0.45715	0.568659	-0.706349	0.0276339	0.253712			Mca28656	Mca25039	Mca19796		Mca07691
Mca11016	PREDICTED: uncharacterized protein LOC103310626, partial	-0.70608	-0.70608	-0.70608	0.683486	0.249976	0.27942	0.204652	0.371163	0.329544	-0.70608	0.0757941	0.285078			Mca26773	Mca14396	Mca13492		Mca27242
Mca27839	---NA---	-0.805177	-0.805177	-0.506519	-0.805177	0.230447	0.251407	0.0185724	0.831738	1.58989	-0.805177	-0.360416	0.367239			Mca05866	Mca26303	Mca11245		Mca12603
Mca11097	dynein heavy chain axonemal	-0.723273	-0.709727	-0.683009	-0.111343	0.0164121	0.970871	0.235307	-0.102465	1.10723	-0.7165	-0.259314	0.367904			Mca28300	Mca26210	Mca14862		Mca17733
Mca02639	PREDICTED: uncharacterized protein LOC100573297	-0.791006	-0.855546	-0.461882	0.125471	0.000808087	0.177085	0.729416	0.826645	0.24901	-0.823276	-0.111868	0.577715			Mca24112	Mca09299	Mca18354		Mca23658
Mca11608	PREDICTED: uncharacterized protein K02A2.6-like	-0.717925	-0.704749	-0.678754	-0.731221	1.06079	0.444628	0.997707	-0.0852295	0.414758	-0.711337	-0.116397	0.452369			Mca20443	Mca26028	Mca11683		Mca23970
Mca16195	transposase-like partial	-0.640328	-0.68022	-0.777831	0.436294	0.236524	0.257793	0.285672	0.292558	0.58954	-0.660274	-0.0350046	0.278674			Mca26898	Mca16086	Mca10423		Mca25771
Mca22545	ubiquitin-like protein smt3	-1.00557	-0.660737	-0.430253	1.71471	0.935541	1.68597	-1.00557	-0.842067	-0.392034	-0.833151	0.74	-0.0538879			Mca25353	Mca26362	Mca24222		Mca23166
Mca22699	PREDICTED: uncharacterized protein LOC100569497 isoform X5	-0.696437	-0.696437	-0.696437	0.454123	0.752464	0.659707	-0.160384	0.289064	0.0943354	-0.696437	0.17005	0.262796			Mca14018	Mca26654	Mca20344		Mca19536
Mca20072	PREDICTED: uncharacterized protein LOC105842539	-0.851181	-0.500425	-0.724548	-0.0046559	0.346419	1.27848	0.128827	-0.608138	0.935223	-0.675803	-0.127595	0.266389			Mca04774	Mca25846	Mca16730		Mca24372
Mca09197	x-ray repair cross-complementing protein 5-like	-0.808469	-0.64497	-0.619435	1.49604	1.30256	0.676958	-0.452325	-0.292454	-0.657909	-0.72672	0.72639	-0.022607			Mca25522	Mca06197	Mca10105		Mca18955
Mca04722	calcium-binding mitochondrial carrier protein s -3-like	-0.768971	-0.590168	-0.710077	0.672129	1.23103	0.180045	-0.252396	0.0326474	0.205762	-0.67957	0.397693	-0.0132344			Mca20718	Mca11174	Mca05488		Mca09938
Mca22517	protein d3-like	-0.553511	-0.708581	-0.803738	0.455649	0.409256	-0.182796	0.706457	0.244625	0.432639	-0.631046	0.020389	0.256095			Mca24838		Mca00161		Mca25722
Mca14102	facilitated trehalose transporter tret1-like	-0.706284	-0.446524	-0.905956	0.74868	2.47342	1.49065	-1.01114	-0.505077	-1.13777	-0.576404	0.772049	-0.00852208			Mca17580		Mca17826		Mca13698
Mca22294	PREDICTED: uncharacterized protein LOC103308814	-0.685516	-0.685516	-0.685516	1.01492	0.642171	0.0281799	0.553271	0.503518	-0.685516	-0.685516	0.32386	0.361656			Mca24754		Mca02007		Mca13353
Mca19561	PREDICTED: uncharacterized protein LOC100573777	-0.538334	-0.905705	-0.595365	1.95426	0.763322	1.68166	-0.905705	-0.618824	-0.835315	-0.722019	0.707407	0.0523773			Mca16830		Mca25499		Mca17157
Mca21806	reverse transcriptase	-0.730704	-0.567205	-0.730704	-0.567205	0.658863	-0.0170078	1.54132	-0.0707791	0.483421	-0.648954	-0.213015	0.484511			Mca21959		Mca02496		Mca22296
Mca03143	globin	-0.546486	-0.735519	-0.735519	0.375512	0.321064	0.574821	-0.160207	0.484811	0.421524	-0.641003	-0.0129811	0.299808			Mca14738		Mca20400		Mca18179
Mca13936	head-specific guanylate cyclase	-0.873082	-0.664974	-0.473675	0.205575	0.26329	-0.373511	0.577276	0.752753	0.586349	-0.769028	-0.00160346	0.318839			Mca26509		Mca17430		Mca24222
Mca12060	vitellogenin receptor	-0.726152	-0.614259	-0.669121	0.930676	0.422939	0.54847	0.0812028	0.0200913	0.00615214	-0.670206	0.228165	0.216588			Mca24633		Mca16729		Mca09188
Mca04780	transposable element tc3 partial	-0.714925	-0.714925	-0.577422	1.28507	-0.168957	0.517735	0.362318	-0.129963	0.141064	-0.714925	0.179565	0.25003			Mca07338		Mca24433		Mca18547
Mca25866	equilibrative nucleoside transporter	-0.520423	-0.787904	-0.697301	0.671528	0.178308	0.434489	0.0571216	0.637118	0.0270644	-0.654164	0.0508449	0.376243			Mca14395		Mca07796		Mca24769
Mca14202	protein virilizer homolog	-0.29393	-0.758398	-0.951043	1.4778	0.609941	0.863091	-0.545948	0.0686396	-0.470153	-0.526164	0.3789	0.128594			Mca14742		Mca27130		Mca07812
Mca12106	PREDICTED: uncharacterized protein LOC100569014	-0.589224	-0.682334	-0.721328	0.308016	0.20259	-0.0594033	0.228399	0.823557	0.489727	-0.635779	-0.0702406	0.330851			Mca22205		Mca11607		Mca00949
Mca09600	PREDICTED: LOW QUALITY PROTEIN: uncharacterized protein LOC103308032	-0.600502	-1.01193	-0.370382	1.52163	0.548786	0.21458	-0.446331	0.0584608	0.0856823	-0.806215	0.56668	-0.0577635			Mca25505		Mca19536		Mca14084
Mca11132	zinc finger bed domain-containing protein 1-like	-0.751535	-0.490489	-0.716202	0.00908163	0.54877	0.624222	0.489473	-0.202793	0.489473	-0.621012	-0.0527835	0.303634			Mca21506		Mca17216		Mca17517
Mca04765	scm-like with four mbt domains protein 1	-0.709182	-0.482005	-0.766213	-0.302557	1.18948	0.0674929	0.997267	-0.113079	0.118794	-0.595594	0.0402376	0.317227			Mca28276		Mca15379		Mca27839
Mca15000	proteasome activator complex subunit 3-like	-0.646387	-0.646387	-0.646387	0.241139	-0.646387	0.360809	0.807789	0.652272	0.523538	-0.646387	-0.350545	0.606957			Mca10116		Mca17396		Mca04780
Mca04625	---NA---	-0.642745	-0.642745	-0.642745	0.893308	0.667595	0.922852	0.0532491	-0.16766	-0.441111	-0.642745	0.306053	0.269481			Mca22934		Mca12359		Mca25147
Mca23158	---NA---	-0.433951	-0.744291	-0.744291	1.1626	0.964999	0.699315	-0.311332	-0.0752646	-0.517783	-0.589121	0.461102	0.10424			Mca19441		Mca05557		Mca08662
Mca27678	---NA---	-0.419081	-0.581138	-0.92083	0.443866	0.123177	-0.0130888	0.0403505	0.902847	0.423898	-0.50011	-0.117929	0.310036			Mca13381		Mca03143		Mca08368
Mca22515	---NA---	-0.639394	-0.639394	-0.639394	0.0830724	-0.103341	0.804213	-0.227967	0.536929	0.825275	-0.639394	-0.219887	0.371058			Mca27687		Mca23785		Mca26792
Mca25695	PREDICTED: uncharacterized protein LOC103308400	-0.577519	-0.728078	-0.60375	0.342311	0.628066	0.422481	0.454614	0.111881	-0.0500064	-0.652798	0.122209	0.329659			Mca16716		Mca21221		Mca27794
Mca23098	---NA---	-0.681276	-0.640249	-0.5873	0.195713	0.133984	0.297764	0.393071	0.399644	0.488649	-0.660763	-0.0858677	0.363493			Mca18027		Mca27744		Mca27744
Mca05018	---NA---	-0.42344	-0.6932	-0.790811	0.684274	0.104492	-0.244842	-0.215498	0.366233	1.21279	-0.55832	-0.0006815	-0.0313692			Mca02696		Mca24247		Mca05018
Mca12603	---NA---	-0.463947	-0.714909	-0.714909	0.785894	0.241148	-0.538586	0.618515	1.01627	-0.229482	-0.589428	0.104044	0.365401			Mca15786		Mca04303		Mca22297
Mca06756	PREDICTED: uncharacterized protein KIAA1586-like	-0.537495	-0.812502	-0.513844	0.00307335	0.105884	1.05539	-0.00514716	-0.306611	1.01125	-0.674999	-0.134962	0.247879			Mca18314		Mca11038		Mca20685
Mca18353	mule and flywch domain containing protein	-0.67861	-0.67861	-0.502287	0.535515	0.478434	-0.172719	0.328586	0.277447	0.412244	-0.67861	0.170554	0.144438			Mca21205		Mca25722		Mca07240
Mca28390	nuclease harbi1	-0.617101	-0.617101	-0.617101	0.425543	0.88879	0.293632	-0.617101	0.873469	-0.0130297	-0.617101	0.232411	0.183333			Mca25808		Mca14772		Mca06797
Mca19332	PREDICTED: uncharacterized protein LOC103310531	-0.616263	-0.616263	-0.616263	0.670618	0.215614	0.0707975	0.309736	0.191092	0.390932	-0.616263	0.0899896	0.190542			Mca25461		Mca00969		Mca02734
Mca18653	---NA---	-0.502559	-0.987986	-0.34644	0.384966	0.634944	0.390526	0.116351	0.434247	-0.124048	-0.745273	0.22449	0.313708			Mca28263		Mca04780		Mca04765
Mca05787	venom protease-like	-0.440227	-0.659062	-0.735683	0.40777	-0.0332268	0.190317	0.155383	0.40777	0.706959	-0.549644	-0.12038	0.251156			Mca26064		Mca06781		Mca22927
Mca06409	math and lrr domain-containing protein pfe0570w-like	-0.526499	-0.846189	-0.456537	0.307491	0.371403	-0.456537	0.530601	0.414047	0.66222	-0.686344	0.0741189	0.162704			Mca05691		Mca18179		Mca12854
Mca15333	hexokinase type 2-like isoform x2	-0.553952	-0.553952	-0.717838	1.46528	0.391786	0.870735	-0.487719	-0.0249279	-0.389416	-0.553952	0.379744	0.119363			Mca24921		Mca19332		Mca10106
Mca27750	uncharacterized transposon-derived protein partial	-0.608139	-0.608139	-0.608139	0.93288	0.976824	-0.608139	0.377361	0.753629	-0.608139	-0.608139	0.433855	0.174284			Mca27020		Mca15155		Mca20627
Mca14772	thap domain-containing protein 4-like	-0.686655	-0.447868	-0.686655	0.740951	0.216384	0.600226	0.177284	0.246918	-0.160586	-0.567261	0.0902268	0.341476			Mca14397		Mca10924		Mca03143
Mca24557	rna-directed dna polymerase from mobile element jockey-like	-0.67282	-0.736385	-0.411859	-0.063195	0.054162	0.865804	-0.138483	0.000580922	1.10219	-0.704602	-0.140297	0.242634			Mca23877		Mca26385		Mca12359
Mca12854	PREDICTED: uncharacterized protein LOC103310953	-0.606796	-0.606796	-0.606796	0.326777	0.175612	0.192291	0.524135	0.743701	-0.142128	-0.606796	-0.0348024	0.486709			Mca21479		Mca09939		Mca20927
Mca21030	---NA---	-0.75573	-0.994516	-0.0534102	0.67451	1.1397	0.736667	0.506286	-0.843957	-0.409554	-0.875123	0.586935	0.132999			Mca14740		Mca17859		Mca19846
Mca00201	facilitated trehalose transporter tret1-2 homolog isoform x2	-0.542948	-0.561326	-0.696982	0.246028	0.680748	0.624947	0.186694	-0.0329475	0.0957858	-0.552137	0.0765984	0.259564			Mca03208		Mca06756		Mca17924
Mca22295	reverse transcriptase	-0.598473	-0.598473	-0.598473	0.55857	1.20888	-0.208906	-0.187047	0.621857	-0.197935	-0.598473	0.38966	0.0753011			Mca14905		Mca17733		Mca16078
Mca09188	interleukin enhancer-binding factor 3-like isoform x2	-0.9507	-0.628772	-0.210852	0.411069	-0.263639	0.0636555	0.19986	0.46614	0.913239	-0.789736	-0.0211408	0.243218			Mca27897		Mca04737		Mca02400
Mca21096	PREDICTED: uncharacterized protein LOC100571667	-0.50791	-0.58191	-0.68688	0.392555	0.19253	0.775024	-0.224976	-0.031096	0.672663	-0.54491	-0.0339317	0.172984			Mca17863		Mca27868		Mca11038
Mca14485	glutamate receptor kainate 4-like	-0.562908	-0.401156	-0.801694	0.631265	0.830574	0.0301828	0.169159	-0.0792284	0.183806	-0.482032	0.220048	0.0400379			Mca06755		Mca09825		Mca25203
Mca13264	PREDICTED: uncharacterized protein LOC100573859	-0.704634	-0.453672	-0.607023	0.372609	0.251423	0.206099	0.826436	0.135326	-0.0265621	-0.579153	0.00566952	0.389287			Mca23109		Mca02284		Mca18705
Mca14744	lipase 3-like	-0.78049	-0.413119	-0.553982	-0.264475	0.310363	1.78022	-0.336883	0.0102819	0.248079	-0.596805	-0.169364	0.484541			Mca14741		Mca28102		Mca16806
Mca05332	unconventional myosin-va- partial	-0.743273	-0.543964	-0.421345	0.202279	0.256727	0.384482	0.0564281	0.467624	0.341043	-0.643619	0.0125535	0.302845			Mca14396		Mca13029		Mca09088
Mca25722	serine arginine-rich splicing factor 4-like	-0.565596	-0.454565	-0.673399	0.295168	0.0979762	0.781503	0.0685325	0.345137	0.105244	-0.51008	-0.0934183	0.398391			Mca16086		Mca18353		Mca06756
Mca24302	ring canal kelch homolog	-0.348873	-0.670802	-0.670802	0.479758	0.473245	0.201042	0.103195	-0.134749	0.567985	-0.509837	0.0940671	0.0564961			Mca25309		Mca15017		Mca22517
Mca09088	---NA---	-0.716507	-0.558077	-0.40492	0.547601	0.364882	-0.569665	0.470492	1.26077	-0.394578	-0.637292	0.169187	0.3872			Mca27539		Mca25500		Mca07175
Mca15830	retrovirus-related pol polyprotein from transposon tnt 1-94	-0.555568	-0.56591	-0.555568	0.348572	0.17313	0.558323	-0.107422	0.122504	0.581936	-0.560739	-0.0112883	0.191135			Mca25196		Mca05276		Mca06409
Mca14526	kelch-like protein 2	-0.490844	-0.79678	-0.384585	0.6408	0.467201	0.47663	-0.334254	0.162903	0.258929	-0.643812	0.241139	0.10176			Mca26210		Mca17924		Mca02497
Mca21518	---NA---	-0.743027	-0.844565	-0.0719752	-0.273023	1.29043	2.19191	-0.800171	-0.33501	-0.414577	-0.793796	0.315145	0.352245			Mca28277		Mca15984		Mca15472
Mca11802	zgc:161969 protein	-0.518886	-0.582451	-0.556688	0.449681	0.208095	-0.119479	0.391317	0.330492	0.39792	-0.550669	0.0336961	0.200777			Mca21958		Mca17476		Mca24169
Mca13492	coiled-coil domain-containing protein lobo homolog	-0.490922	-0.658032	-0.502237	-0.142194	0.585894	0.303494	0.43389	0.16013	0.309978	-0.574477	-0.0195126	0.299171			Mca09299		Mca23166		Mca27678
Mca14499	PREDICTED: uncharacterized protein LOC107163155	-0.57835	-0.494285	-0.57835	0.117644	0.597973	0.648159	0.414419	-0.124174	-0.00303723	-0.536317	0.045756	0.312801			Mca26654		Mca28310		Mca25540
Mca17396	thap domain-containing protein 1-like	-0.545256	-0.545256	-0.545256	2.8877	-0.282221	-0.13383	-0.282221	-0.318747	-0.234916	-0.545256	0.686742	-0.244933			Mca09130		Mca22295		Mca16568
Mca09938	chitinase-3-like protein 2	-0.647727	-0.550116	-0.433602	1.03933	-0.152032	0.774506	-0.1623	0.0659688	0.0659688	-0.598922	0.151233	0.226058			Mca11174		Mca11602		Mca28230
Mca24492	---NA---	-0.542879	-0.542879	-0.542879	-0.279845	0.921789	0.541185	0.937386	-0.316371	-0.175508	-0.542879	0.0330218	0.3874			Mca18480		Mca22296		Mca03809
Mca10105	---NA---	-0.476809	-0.57442	-0.57442	0.328618	0.516433	0.000892182	-0.0685292	0.359152	0.489083	-0.525615	0.0902104	0.0971718			Mca27289		Mca19846		Mca22295
Mca16412	spermidine synthase	-0.679236	-0.477602	-0.452728	1.33869	0.816459	0.976116	-0.679236	-0.679236	-0.163221	-0.578419	0.567472	-0.127452			Mca08867		Mca27242		Mca20072
Mca07109	iq domain-containing protein g	-0.296181	-0.546407	-0.757911	0.291842	0.0530549	0.328062	0.235747	0.254689	0.437105	-0.421294	-0.137672	0.272833			Mca24523		Mca05787		Mca14548
Mca24263	piggybac transposable element-derived protein 4-like	-0.273024	-0.671108	-0.644391	0.342312	-0.00318429	0.564705	-0.0375358	0.777249	-0.0550232	-0.472066	-0.101754	0.434806			Mca03555		Mca08407		Mca21684
Mca24590	flocculation protein flo11-like isoform x1	-0.529216	-0.529216	-0.529216	0.640709	0.396784	0.513429	-0.0132005	-0.0437888	0.0937147	-0.529216	0.169426	0.152146			Mca28251		Mca04722		Mca05557
Mca13353	nuclease harbi1	-0.588503	-0.399469	-0.588503	0.329883	0.509108	0.0155685	0.440066	0.314535	-0.0326867	-0.493986	0.0834961	0.256723			Mca23609		Mca04951		Mca24263
Mca20433	bombyxin c-2-like	-0.433946	-0.583301	-0.552168	1.82037	1.61587	0.73415	-0.880022	-0.798868	-0.92209	-0.508624	0.961359	-0.314914			Mca13473		Mca16568		Mca15888
Mca27369	---NA---	-0.399501	-0.965098	-0.199564	1.21122	0.362589	0.58087	-0.0697958	0.230249	-0.750974	-0.6823	0.458083	0.247108			Mca23444		Mca08967		Mca09603
Mca18955	udp-n-acetylglucosamine--peptide n-acetylglucosaminyltransferase 110 kda subunit-like	-0.593722	-0.426825	-0.540283	0.863233	0.492138	0.446541	-0.12197	-0.0548563	-0.064255	-0.510274	0.271696	0.0899049			Mca04640		Mca15666		Mca23601
Mca17924	pr domain-containing protein 11 isoform x1	-0.639268	-0.380533	-0.539732	0.570186	0.012809	0.43602	0.466267	0.145834	-0.0715832	-0.509901	0.0144209	0.349374			Mca28264		Mca16213		Mca22515
Mca00949	neuroligin- y-linked isoform x1	-0.66253	-0.66253	-0.229571	0.82804	0.0155418	0.0686532	0.33747	0.111466	0.19346	-0.66253	0.20467	0.17253			Mca07701		Mca10867		Mca07127
Mca20953	---NA---	-0.516694	-0.516694	-0.516694	0.431907	0.764263	1.3902	-0.241686	-0.277907	-0.516694	-0.516694	0.226492	0.290201			Mca26267		Mca10476		Mca17043
Mca17043	alpha-n-acetylgalactosaminidase-like	-0.646012	-0.551375	-0.33883	0.171785	0.2787	0.185591	0.646271	-0.0692233	0.323094	-0.598693	0.0372182	0.254213			Mca16350		Mca18870		Mca24557
Mca13029	---NA---	-0.593672	-0.482641	-0.456168	0.0570927	0.833934	1.13751	-0.271744	-0.404638	0.180324	-0.538156	0.144953	0.15371			Mca13925		Mca27753		Mca26205
Mca04951	trichohyalin isoform x3	-0.596274	-0.538326	-0.38746	0.403726	0.267405	0.1312	0.59711	0.0275777	0.0950407	-0.5673	0.0945571	0.251963			Mca10734		Mca14485		Mca10029
Mca23785	zinc finger mym-type protein 1-like	-0.506853	-0.506853	-0.506853	0.36499	0.471342	-0.330531	0.535791	0.888209	-0.409243	-0.506853	0.109826	0.36449			Mca24333		Mca15830		Mca08313
Mca26681	---NA---	-0.515148	-0.394853	-0.60766	0.797792	0.993139	0.0787481	-0.131819	0.102303	-0.322502	-0.455	0.394424	0.0164106			Mca26606		Mca26792
Mca27753	thap domain-containing protein partial	-0.50348	-0.50348	-0.50348	3.7648	-0.50348	-0.240445	-0.50348	-0.50348	-0.50348	-0.50348	0.919282	-0.415802					Mca09862
Mca19796	glycerol kinase-like	-0.586618	-0.494254	-0.428665	0.3525	0.3525	0.419331	-0.05427	0.3525	0.086976	-0.540436	0.0921114	0.239187					Mca23601
Mca22504	zinc finger bed domain-containing protein 1-like	-0.501515	-0.501515	-0.501515	0.185545	-0.0264305	0.322234	0.0930332	0.424484	0.50568	-0.501515	-0.114134	0.279917					Mca28631
Mca18235	ring canal kelch homolog	-0.562178	-0.437849	-0.491788	0.301761	0.115894	0.169006	0.348555	0.378929	0.177671	-0.500014	-0.024711	0.29883					Mca11635
Mca16568	facilitated trehalose transporter tret1-like	-0.55906	-0.586281	-0.334742	0.0917908	0.506828	0.413719	-0.0910732	0.158905	0.399913	-0.57267	0.0879589	0.160517					Mca22201
Mca23894	f-box lrr-repeat protein 7	-0.590027	-0.478995	-0.400993	-0.1046	0.24185	0.25797	0.24185	0.527668	0.305276	-0.534511	-0.0879141	0.342496					Mca02497
Mca22549	rna-directed dna polymerase from mobile element jockey-like	-0.478894	-0.451414	-0.535478	0.739529	0.320512	0.288271	-0.0194628	0.0494845	0.0874524	-0.465154	0.174854	0.106098					Mca28390
Mca25720	PREDICTED: uncharacterized protein LOC100574550	-0.486718	-0.486718	-0.486718	0.484135	0.431668	0.10783	0.576785	-0.0431117	-0.0971515	-0.486718	0.143028	0.213834					Mca17054
Mca07004	e3 ubiquitin-protein ligase rnf115-like	-0.50094	-0.513764	-0.438476	1.00081	0.479781	0.202443	-0.111666	-0.0449947	-0.0731916	-0.507352	0.347371	0.0152608					Mca28060
Mca01596	---NA---	-0.605619	-0.379738	-0.465895	0.11165	0.745357	0.477522	-0.020657	0.133789	0.00359059	-0.492679	0.130371	0.196885					Mca10736
Mca23330	PREDICTED: uncharacterized protein LOC100568979	-0.479349	-0.479349	-0.479349	0.207711	0.0567035	0.207711	0.134182	0.431383	0.400356	-0.479349	-0.0716448	0.257759					Mca24263
Mca27518	reverse partial	-0.478141	-0.478141	-0.478141	-0.203134	0.00728605	1.02775	-0.11077	-0.0776028	0.790892	-0.478141	-0.224663	0.279793					Mca12082
Mca24992	zinc finger mym-type protein 1-like	-0.477239	-0.477239	-0.477239	0.107724	0.4258	0.699084	0.0883585	-0.0442793	0.15503	-0.477239	0.0187616	0.247721					Mca25147
Mca07175	dde superfamily endonuclease	-0.651848	-0.318425	-0.437724	0.235677	-0.0195803	0.304208	0.204141	0.51165	0.171901	-0.485137	-0.0738757	0.34					Mca10106
Mca17476	equilibrative nucleoside transporter	-0.284952	-0.494048	-0.618376	0.205373	0.337681	0.499319	-0.1642	0.330225	0.188979	-0.3895	-0.0251074	0.221781					Mca03836
Mca19298	transposable element p transposase isoform x3	-0.477294	-0.4911	-0.423356	-0.4911	0.890609	0.192164	0.756827	-0.249026	0.292276	-0.484197	-0.00794899	0.233322					Mca11608
Mca15983	PREDICTED: uncharacterized protein LOC100568586	-0.460902	-0.460902	-0.460902	3.68722	-0.460902	-0.460902	-0.460902	-0.460902	-0.460902	-0.460902	0.921805	-0.460902					Mca15782
Mca08967	PREDICTED: uncharacterized protein LOC103310448	-0.578088	-0.414589	-0.389054	0.0354437	0.578956	0.816975	-0.0124908	-0.315054	0.277902	-0.496339	0.0751151	0.163143					Mca27794
Mca07127	52 kda repressor of the inhibitor of the protein kinase-like	-0.398497	-0.493357	-0.479417	0.568336	0.420056	0.527502	-0.0403057	-0.237343	0.133026	-0.445927	0.169658	0.0832846					Mca00128
Mca28631	zinc finger protein with krab and scan domains 2-like isoform x1	-0.456554	-0.456554	-0.456554	-0.0451274	0.30047	0.147518	0.667775	-0.10041	0.399436	-0.456554	-0.0670704	0.238294					Mca25871
Mca02497	---NA---	-0.685105	-0.340277	-0.340277	0.0719179	0.412505	0.445826	0.343464	0.0633559	0.0285905	-0.512691	0.0480488	0.284215					Mca19963
Mca28310	spermidine synthase	-0.584032	-0.584032	-0.183494	1.29175	0.493211	1.02004	-0.584032	-0.285374	-0.584032	-0.584032	0.533821	0.0502109					Mca28230
Mca26103	neuropeptide ff receptor 2-like	-0.459091	-0.396627	-0.484854	0.146995	-0.0504514	0.155358	0.155358	0.305692	0.62762	-0.427859	-0.129437	0.20547					Mca13715
Mca27754	thap domain-containing protein 9-like protein	-0.444753	-0.444753	-0.444753	3.27114	-0.444753	-0.157872	-0.444753	-0.444753	-0.444753	-0.444753	0.793878	-0.349126					Mca28278
Mca23658	e3 ubiquitin-protein ligase protein partial	-0.511487	-0.472316	-0.348934	-0.1198	0.828854	-0.171146	0.674525	0.051246	0.0690572	-0.491901	0.12004	0.184875					Mca05279
Mca25500	reverse transcriptase	-0.480607	-0.356279	-0.480607	0.375382	0.391236	-0.0264315	0.241859	0.310165	0.0252836	-0.418443	0.0953371	0.175197					Mca28229
Mca11134	zinc finger mym-type protein 1-like	-0.566355	-0.419965	-0.322118	0.447584	0.301734	0.254939	0.113467	-0.0240366	0.21475	-0.49316	0.1424	0.11479					Mca04731
Mca17664	thap domain-containing protein 1-like isoform x1	-0.343816	-0.48626	-0.472713	0.643801	0.506919	0.317201	-0.0442555	-0.116148	-0.00472711	-0.415038	0.226002	0.0522657					Mca12386
Mca05557	rna-binding protein squid-like	-0.482768	-0.482768	-0.332208	0.810014	-0.0285922	0.365229	0.222104	-0.104256	0.033247	-0.482768	0.149738	0.161025					Mca13353
Mca15665	PREDICTED: uncharacterized protein LOC100574652	-0.434263	-0.284686	-0.574193	0.601657	0.300276	0.364407	-0.159155	0.0971845	0.0887722	-0.359474	0.109247	0.100812					Mca15021
Mca28229	hypothetical protein PSTG_18950, partial	-0.430684	-0.430684	-0.430684	0.53279	-0.143803	0.70682	-0.216559	0.368403	0.0444009	-0.430684	-0.0138989	0.286221					Mca14744
Mca11612	probable g-protein coupled receptor	-0.524366	-0.386862	-0.373806	-0.0596974	-0.179537	0.409207	0.461135	0.370937	0.282989	-0.455614	-0.204347	0.41376					Mca23894
Mca12534	---NA---	-0.421901	-0.421901	-0.421901	1.05318	0.0110586	0.481137	-0.032334	0.104168	-0.351512	-0.421901	0.214114	0.184324					Mca23365
Mca12868	hypothetical protein	-0.520472	-0.520472	-0.221814	0.841296	0.985419	0.630088	-0.520472	-0.520472	-0.153101	-0.520472	0.534967	-0.136952					Mca21518
Mca16729	---NA---	-0.250145	-0.314275	-0.686244	0.819818	0.511696	0.699709	-0.304937	-0.581061	0.105439	-0.28221	0.21509	-0.0620964					Mca18430
Mca12631	alcohol dehydrogenase	-0.411112	-0.411112	-0.411112	0.354423	0.311354	-0.0326006	-0.411112	-0.148078	1.15935	-0.411112	0.0848881	-0.197264					Mca12535
Mca17430	---NA---	-0.407254	-0.407254	-0.407254	0.730249	0.526318	1.06263	-0.407254	-0.282926	-0.407254	-0.407254	0.283104	0.12415					Mca01596
Mca05488	titin-like isoform x1	-0.452825	-0.604828	-0.16231	0.0870492	0.819428	0.563726	0.00862257	0.0166599	-0.275521	-0.528827	0.248056	0.196336					Mca06780
Mca24247	thap domain-containing protein partial	-0.476771	-0.406381	-0.313272	0.501425	-0.0545377	0.155497	-0.0982591	0.395073	0.297226	-0.441576	0.0445384	0.15077					Mca26724
Mca04626	---NA---	-0.448922	-0.298362	-0.448922	0.16461	0.765203	0.878765	-0.448922	-0.104094	-0.0593553	-0.373642	0.160297	0.108583					Mca21030
Mca07812	centrosomal protein of 120 kda-like	-0.481376	-0.418912	-0.290328	0.327801	-0.193031	0.253033	0.0113275	0.617308	0.174178	-0.450144	-0.0518526	0.29389					Mca24302
Mca22296	---NA---	-0.395026	-0.395026	-0.395026	0.668477	0.626453	-0.231528	0.141027	0.100669	-0.120019	-0.395026	0.299968	0.00338932					Mca27369
Mca16403	protein split ends isoform x3	-0.388306	-0.388306	-0.388306	0.316566	0.33416	0.243962	0.0867784	0.117584	0.0658695	-0.388306	0.0874729	0.149442					Mca14084
Mca09603	sodium-dependent noradrenaline transporter	-0.178709	-0.417717	-0.568276	0.569227	-0.189765	-0.12467	0.508967	0.453203	-0.0522611	-0.298213	-0.0629379	0.279167					Mca04626
Mca24174	esterase e4-like	-0.323942	-0.478665	-0.361095	0.340309	0.486901	0.422771	0.0788167	-0.0980611	-0.0670342	-0.401304	0.155372	0.134509					Mca19085
Mca27868	myb sant-like dna-binding domain-containing protein 3	-0.387745	-0.387745	-0.387745	0.0344882	0.168071	0.177852	0.216327	0.369278	0.197218	-0.387745	-0.0617284	0.254486					Mca20791
Mca22078	PREDICTED: uncharacterized protein LOC100572427	-0.412564	-0.412564	-0.328499	0.309902	0.301132	0.103452	0.143253	0.172399	0.123489	-0.412564	0.0941784	0.139701					Mca24769
Mca03809	transcriptional-regulating factor 1	-0.479219	-0.192338	-0.479219	-0.32866	0.198852	-0.0896527	0.431513	0.461887	0.476837	-0.335779	-0.203009	0.267916					Mca09774
Mca18547	rna-directed dna polymerase from mobile element jockey-like	-0.48257	-0.412181	-0.243783	0.299838	0.291426	0.248613	0.177354	-0.0283944	0.149698	-0.447376	0.115827	0.132524					Mca26543
Mca13113	endonuclease-reverse transcriptase	-0.379086	-0.228306	-0.520262	0.526173	0.285165	-0.00434161	0.43871	0.189482	-0.307533	-0.303696	0.0970252	0.20795					Mca27786
Mca09825	pre-mrna-splicing factor cwc22 homolog	-0.185193	-0.57476	-0.360635	1.31666	0.542935	0.165088	-0.385726	-0.218616	-0.299753	-0.379976	0.499653	-0.146418					Mca14946
Mca16806	udp-n-acetylglucosamine--peptide n-acetylglucosaminyltransferase 110 kda subunit-like	-0.373341	-0.373341	-0.373341	0.764163	0.521962	0.31372	-0.316757	-0.0285121	-0.134554	-0.373341	0.304261	-0.0105164					Mca14944
Mca15782	cop9 signalosome complex subunit 4	-0.257859	-0.305556	-0.556518	0.369482	0.148354	0.267232	0.259058	0.0187945	0.0570139	-0.281708	-0.012894	0.181695					Mca09600
Mca09659	protein pff0380w-like	-0.310095	-0.379357	-0.427452	0.390345	0.165639	0.32653	0.124534	-0.00631391	0.11617	-0.344726	0.0428441	0.14825					Mca11802
Mca27717	fibronectin type iii domain-containing protein 1- partial	-0.48109	-0.330531	-0.304768	0.823421	0.589299	0.745418	-0.48109	-0.230129	-0.330531	-0.40581	0.369317	0.0113997					Mca17650
Mca28102	transposable element p transposase	-0.19398	-0.457015	-0.457015	0.374862	0.212012	0.282833	0.521181	-0.182008	-0.100871	-0.325498	0.0432866	0.207335					Mca17625
Mca15097	PREDICTED: putative uncharacterized protein DDB_G0282133	-0.386628	-0.386628	-0.316238	1.17409	0.493078	0.254918	-0.330044	-0.172503	-0.330044	-0.386628	0.450309	-0.0825428					Mca19087
Mca25540	---NA---	-0.200185	-0.438972	-0.438972	0.106997	-0.0941433	0.257022	0.3518	0.300876	0.155577	-0.319578	-0.14204	0.303233					Mca18653
Mca16213	nose resistant to fluoxetine protein 6-like	-0.27799	-0.32952	-0.467024	0.466549	0.211048	0.281438	-0.32952	0.146508	0.298511	-0.303755	0.0701912	0.0328085					Mca26975
Mca15379	zinc finger swim domain-containing protein 1-like	-0.364503	-0.312973	-0.390975	0.385519	0.526563	0.185054	-0.134635	0.102065	0.00388459	-0.338738	0.173702	0.050828					Mca13113
Mca07240	rna-directed dna polymerase from mobile element jockey-like	-0.42043	-0.42043	-0.218796	0.239495	-0.121772	0.211838	0.00180314	0.230335	0.497956	-0.42043	-0.0336909	0.147992					Mca02185
Mca22479	erythroid differentiation-related factor 1	-0.40853	-0.297499	-0.351947	0.287464	0.186018	0.431429	0.137438	-0.0300187	0.0456456	-0.353015	0.0405117	0.179616					Mca25720
Mca21150	---NA---	-0.551214	-0.9716	0.468717	-0.439029	1.68216	2.38942	-0.555517	-1.25501	-0.767932	-0.761407	0.570617	0.192964					Mca18775
Mca20400	---NA---	-0.0220517	-0.52758	-0.502045	1.06594	0.714914	0.648059	-0.691078	-0.428044	-0.258119	-0.274816	0.426271	-0.157021					Mca24943
Mca10214	PREDICTED: uncharacterized protein LOC100570702	-0.327694	-0.225332	-0.496294	0.436592	0.573528	0.573528	-0.381734	0.0926378	-0.245232	-0.276513	0.171275	0.0948106					Mca27750
Mca20685	dynein heavy chain axonemal-like	-0.298511	-0.225754	-0.512635	0.311114	-0.311002	-0.123069	0.227213	0.637924	0.29472	-0.262132	-0.170841	0.247356					Mca24492
Mca23673	zinc finger mym-type protein 1-like	-0.345571	-0.345571	-0.345571	0.305193	0.108604	0.0658548	0.350422	0.0980352	0.108604	-0.345571	0.022742	0.171437					Mca22297
Mca25465	---NA---	-0.618159	-0.968669	0.556449	-0.477576	1.5755	2.49217	-0.497861	-1.18804	-0.873817	-0.793414	0.551457	0.268758					Mca27021
Mca23365	retrovirus-related pol polyprotein from transposon partial	-0.342891	-0.342891	-0.342891	2.59257	-0.342891	-0.192331	-0.342891	-0.342891	-0.342891	-0.342891	0.635596	-0.292704					Mca27754
Mca10170	transcription termination factor rho	-0.433555	-0.433555	-0.158548	0.244516	-0.433555	-0.0661843	0.179976	0.616075	0.484831	-0.433555	-0.115862	0.243289					Mca24672
Mca09581	protein trc8 homolog	-0.368912	-0.284848	-0.368912	0.281852	0.327082	0.549474	-0.0939051	-0.105878	0.0640472	-0.32688	0.0800073	0.116564					Mca12631
Mca11038	dynein heavy chain axonemal	-0.38691	-0.38691	-0.245734	0.0907919	-0.0622875	0.685405	-0.151097	-0.0730942	0.529835	-0.38691	-0.0724097	0.153738					Mca08313
Mca05276	f-box-like wd repeat-containing protein tbl1xr1	-0.311528	-0.298107	-0.409139	1.25079	-0.0757149	0.204393	-0.195014	-0.146104	-0.0195719	-0.304818	0.255311	-0.0455751					Mca15983
Mca03879	mitochondrial sodium hydrogen exchanger 9b2-like	-0.339308	-0.339308	-0.339308	0.409153	0.0392037	0.255241	0.0280631	0.236004	0.0502589	-0.339308	0.0363497	0.173103					Mca19829
Mca22927	reverse partial	-0.338824	-0.338824	-0.338824	0.6968	-0.338824	-0.100037	0.125844	0.661176	-0.0284842	-0.338824	0.00638362	0.228994					Mca12811
Mca21151	alpha-l1 nicotinic acetyl choline receptor	-0.780046	-1.01394	0.783143	-0.299678	1.57129	2.20463	-0.418988	-1.22929	-0.817123	-0.896993	0.684919	0.18545					Mca26681
Mca15021	serine arginine-rich splicing factor 4-like isoform x1	-0.507511	-0.22063	-0.281002	0.972754	0.266486	0.197361	-0.305877	0.0185581	-0.14014	-0.36407	0.319413	-0.0299859					Mca27758
Mca26975	zinc finger mym-type protein 1-like	-0.333833	-0.333833	-0.333833	2.31002	-0.333833	-0.236223	-0.333833	-0.0707991	-0.333833	-0.333833	0.547452	-0.213618					Mca17397
Mca21809	retrovirus-related pol polyprotein from type-2 retrotransposable element partial	-0.939271	-1.35561	1.29761	-0.749058	2.39528	2.20555	-0.518043	-1.55468	-0.781792	-1.14744	0.981278	0.0442776					Mca08813
Mca02734	---NA---	-0.331808	-0.331808	-0.331808	0.0130207	0.132861	-0.331808	0.122368	0.616793	0.442189	-0.331808	-0.0619755	0.135784					Mca24557
Mca25814	peroxidase-like	-0.345745	-0.345745	-0.3031	0.675735	0.46161	0.402717	-0.275355	-0.234713	-0.0354044	-0.345745	0.278082	-0.0357839					Mca23968
Mca28230	reverse ribonuclease partial	-0.398518	-0.300907	-0.287487	0.14745	0.176794	0.224412	-0.111637	0.0765668	0.473326	-0.349713	0.0122526	0.063114					Mca18626
Mca26839	jerky-like partial	-0.326079	-0.326079	-0.326079	0.00734462	0.117528	-0.111954	0.19999	0.342948	0.422382	-0.326079	-0.067069	0.143661					Mca00949
Mca27130	PREDICTED: uncharacterized protein LOC100569497 isoform X7	-0.259997	-0.357608	-0.357608	0.364858	-0.00146386	0.198208	0.138087	0.107061	0.168461	-0.308802	0.00192894	0.147786					Mca04577
Mca21517	PREDICTED: uncharacterized protein LOC105556696, partial	-0.537728	-0.989277	0.556192	-0.431491	1.61086	2.13924	-0.485976	-1.10961	-0.75221	-0.763503	0.57852	0.181218					Mca25539
Mca13715	armadillo repeat-containing protein 2	-0.278301	-0.345415	-0.345415	0.159508	0.280189	-0.059661	0.130164	0.280189	0.178744	-0.311858	0.0314271	0.116897					Mca15968
Mca07932	peroxidase-like	-0.248876	-0.38012	-0.339478	0.899988	0.340262	0.592135	-0.352899	-0.287011	-0.224001	-0.314498	0.300257	-0.015925					Mca19298
Mca12535	---NA---	-0.318856	-0.318856	-0.318856	1.09257	0.0145674	0.591876	-0.318856	-0.104732	-0.318856	-0.318856	0.26276	0.0560961					Mca05159
Mca14248	reverse ribonuclease partial	-0.317759	-0.317759	-0.317759	-0.128725	0.00416959	0.0607531	0.819745	0.22821	-0.0308774	-0.317759	-0.147438	0.369569					Mca14516
Mca20791	caspase-2-like	-0.284679	-0.409007	-0.258448	0.185541	-0.0194405	0.516992	0.339454	0.136961	-0.207373	-0.346843	-0.0307823	0.331136					Mca15888
Mca17864	PREDICTED: uncharacterized protein LOC100574363	-0.343393	-0.259329	-0.343393	0.0571449	-0.16707	0.172622	0.270139	0.430603	0.182676	-0.301361	-0.151106	0.291121					Mca26083
Mca20825	plant senescence-associated partial	-0.338771	-0.943634	0.336729	-0.47993	1.6061	2.24724	-0.499298	-1.10706	-0.821379	-0.641202	0.487634	0.213628					Mca09816
Mca14862	PREDICTED: uncharacterized protein LOC107169600 isoform X3	-0.314712	-0.314712	-0.314712	1.07485	0.180983	0.118247	-0.203681	-0.100588	-0.125679	-0.314712	0.313708	-0.0620072					Mca15153
Mca00161	PREDICTED: uncharacterized protein LOC107163076	-0.326462	-0.274467	-0.339758	0.482783	0.254082	0.348298	0.0346372	-0.128862	-0.0502517	-0.300464	0.132369	0.0846911					Mca24189
Mca24943	nucleic-acid-binding protein from transposon x-element	-0.36374	-0.183919	-0.389503	0.182403	0.481417	0.438133	0.191121	-0.0546359	-0.301276	-0.273829	0.0914391	0.191539					Mca02960
Mca02185	calcium calmodulin-dependent 3 -cyclic nucleotide phosphodiesterase 1a-like isoform x7	-0.239637	-0.25171	-0.418607	0.053145	0.166356	0.312904	0.062926	0.0432972	0.271325	-0.245673	-0.0663688	0.139709					Mca22750
Mca10924	leucine-rich repeat-containing protein ddb_g0290503	-0.335197	-0.335197	-0.224166	0.0762288	0.544508	0.259351	0.0543693	0.118978	-0.158875	-0.335197	0.13219	0.144233					Mca18125
Mca21516	hypothetical protein Phum_PHUM590900	-0.422097	-0.900924	0.43779	-0.359744	1.41627	2.27796	-0.475368	-1.13578	-0.838102	-0.66151	0.498106	0.222268					Mca18215
Mca09939	chitinase-3-like protein 2	-0.143455	-0.255347	-0.481623	0.635946	0.375419	0.274272	-0.198317	-0.0197192	-0.187176	-0.199401	0.176581	0.0187454					Mca27879
Mca26543	zinc finger protein 862-like	-0.289605	-0.289605	-0.289605	2.31684	-0.289605	-0.289605	-0.289605	-0.289605	-0.289605	-0.289605	0.579209	-0.289605					Mca23366
Mca24169	math and lrr domain-containing protein pfe0570w-like	-0.283968	-0.283968	-0.283968	0.394104	0.0721759	-0.15964	0.262	0.429728	-0.146464	-0.283968	0.0607706	0.177363					Mca23436
Mca23160	heat shock protein 68-like	-0.163692	-0.937494	0.256432	-2.32763	-0.666792	-0.838949	1.26225	1.41255	2.00333	-0.550593	-0.912665	0.611949					Mca21040
Mca25585	thap domain-containing partial	-0.280509	-0.280509	-0.280509	0.15245	0.0868619	0.109058	-0.182898	0.225382	0.450674	-0.280509	-0.0137323	0.0505137					Mca14515
Mca07311	ankyrin repeat and mynd domain-containing protein 2	-0.147377	-0.46026	-0.231441	1.23671	0.888468	0.792405	-0.718793	-0.73234	-0.62737	-0.303819	0.631245	-0.219576					Mca15694
Mca14946	at-rich interactive domain-containing protein 4a-like isoform x1	-0.38305	-0.147237	-0.304338	0.437725	0.399045	0.0553918	0.0849361	0.00476572	-0.147237	-0.265144	0.177477	0.0483645					Mca28432
Mca25682	PREDICTED: uncharacterized protein LOC100570389	-0.419237	-0.173872	-0.229635	1.20306	0.708656	1.40881	-1.25111	-0.906286	-0.340382	-0.296555	0.560694	-0.24953					Mca26253
Mca14944	at-rich interactive domain-containing protein 4a-like isoform x1	-0.377748	-0.141935	-0.299036	0.465747	0.372638	0.0606938	0.0706092	-0.0317525	-0.119215	-0.259842	0.179783	0.0331835					Mca07310
Mca17157	adenylate kinase 9-like	-0.204819	-0.242293	-0.360938	0.153635	0.228597	-0.109399	0.0437576	0.191603	0.299856	-0.223556	0.00709821	0.0419872					Mca12854
Mca18684	zinc finger protein 239-like	-0.259838	-0.259838	-0.259838	0.0849901	0.0151687	0.37243	-0.0457135	-0.0835156	0.436155	-0.259838	-0.0532265	0.0810669					Mca20782
Mca16586	enzymatic polyprotein endonuclease reverse	-0.25633	-0.25633	-0.25633	0.0305507	0.218754	0.111041	0.176629	-0.0175436	0.24956	-0.25633	-0.0023418	0.090042					Mca04765
Mca17733	fatty acid synthase-like	-0.254254	-0.254254	-0.254254	0.220831	-0.0154667	0.321059	0.0444047	0.124258	0.0676745	-0.254254	-0.0162963	0.163241					Mca20679
Mca27794	PREDICTED: uncharacterized protein LOC100162598	-0.19784	-0.281904	-0.281904	-0.0677796	0.140329	0.341026	0.0629241	-0.0928705	0.37802	-0.239872	-0.0697851	0.103693					Mca26103
Mca27021	trihelix transcription factor gt-3b-like	-0.251676	-0.251676	-0.251676	0.274393	0.0931525	0.104468	0.0113584	0.212992	0.0586641	-0.251676	0.0386231	0.109606					Mca02727
Mca21221	PREDICTED: uncharacterized protein LOC103310749	-0.282379	-0.184768	-0.282379	0.223512	0.386648	0.340551	0.00450211	-0.198315	-0.00737199	-0.233574	0.10926	0.0489129					Mca27260
Mca25871	blastopia polyprotein	-0.247732	-0.247732	-0.247732	1.98186	-0.247732	-0.247732	-0.247732	-0.247732	-0.247732	-0.247732	0.495464	-0.247732					Mca28127
Mca15666	PREDICTED: uncharacterized protein LOC107169600 isoform X3	-0.256733	-0.232071	-0.24435	0.571786	-0.0378988	0.507337	-0.183977	-0.14893	0.0248369	-0.244402	0.0965125	0.0581434					Mca07240
Mca23166	wd repeat-containing protein 63-like	-0.247527	-0.220305	-0.261333	0.342008	0.00401181	0.146752	0.0494548	0.104317	0.0826216	-0.233916	0.0282291	0.100174					Mca10688
Mca06402	cationic amino acid transporter 3 isoform x1	-0.181072	-0.265136	-0.265136	0.394789	0.367132	0.385629	-0.114576	-0.167525	-0.154105	-0.223104	0.165595	0.0345091					Mca18009
Mca18775	tigger transposable element-derived protein 6-like	-0.267734	-0.170123	-0.267734	1.06569	-0.00469963	0.0770945	-0.0787002	-0.18367	-0.170123	-0.218929	0.264419	-0.0617585					Mca22929
Mca13304	protein partial	-0.219967	-0.192746	-0.290357	0.793707	0.174311	0.235712	-0.233773	-0.114034	-0.152853	-0.206357	0.225887	-0.0373651					Mca02789
Mca20720	u3 small nucleolar rna-associated protein 6 homolog	-0.238017	-0.198124	-0.251563	0.479948	0.627847	0.351433	-0.335628	-0.224596	-0.211299	-0.21807	0.28541	-0.0695969					Mca13690
Mca10029	reverse transcriptase	-0.268547	-0.268547	-0.144219	0.391378	-0.268547	-0.170936	-0.0669129	0.479914	0.316416	-0.268547	-0.00712922	0.0806885					Mca20325
Mca23674	PREDICTED: uncharacterized protein LOC100570389	-0.401511	-0.355288	0.0791148	1.35213	0.651196	1.476	-1.50585	-0.920885	-0.374917	-0.3784	0.694148	-0.316909					Mca28477
Mca11602	52 kda repressor of the inhibitor of the protein kinase	-0.356968	-0.206408	-0.106006	0.584139	0.237581	0.321104	-0.286578	0.0325993	-0.219464	-0.281688	0.238571	0.0223752					Mca07692
Mca20824	proprotein convertase apc6c isoform	-0.28169	-0.744084	0.368319	-0.449817	1.25337	2.122	-0.415751	-1.08777	-0.764581	-0.512887	0.390624	0.206161					Mca26839
Mca14494	ubiquitin carboxyl-terminal hydrolase 48-like	-0.256718	-0.186328	-0.214073	0.337831	0.299099	0.132849	-0.145686	0.0881108	-0.0550838	-0.221523	0.140952	0.0250912					Mca12482
Mca25539	PREDICTED: uncharacterized protein LOC103308903	-0.218652	-0.218652	-0.218652	-0.148263	0.375897	0.0201348	0.337164	-0.0551533	0.126176	-0.218652	0.00299395	0.100715					Mca27848
Mca18705	coiled-coil domain-containing protein 39	-0.12329	-0.278012	-0.251045	-0.00593284	0.133619	0.0274902	0.420332	0.0274902	0.0493496	-0.200651	-0.0411199	0.158437					Mca27751
Mca18870	eukaryotic translation initiation factor 3 subunit c	-0.245227	-0.138312	-0.259166	0.593492	0.120422	0.0430178	-0.100177	0.0987272	-0.112777	-0.19177	0.151583	0.0138561					Mca24606
Mca14084	thap domain-containing protein	-0.212896	-0.212896	-0.212896	0.34292	0.0258912	0.0258912	0.0380659	0.131933	0.0739855	-0.212896	0.051972	0.0652966					Mca07241
Mca12811	60 kda ss-a ro ribonucleo	-0.318595	-0.291628	-0.0241478	0.461279	0.0930357	0.345802	-0.0692357	-0.115778	-0.0807314	-0.305112	0.176722	0.0535959					Mca18762
Mca24433	zinc finger bed domain-containing protein 1-like	-0.207405	-0.207405	-0.207405	0.470667	-0.137016	0.30861	-0.207405	0.193133	-0.00577149	-0.207405	0.0420817	0.0981123					Mca14201
Mca24372	thap domain-containing partial	-0.207144	-0.207144	-0.207144	-0.0308213	0.225815	-0.12308	0.0438175	0.461883	0.0438175	-0.207144	-0.00404998	0.12754					Mca05699
Mca14748	PREDICTED: uncharacterized protein LOC107168897 isoform X4	-0.250437	-0.171003	-0.196998	0.431033	0.316263	0.439495	-0.107993	-0.236891	-0.22347	-0.21072	0.183433	0.0315371					Mca23658
Mca24672	hypothetical protein EAG_12454, partial	-0.204908	-0.204908	-0.204908	0.105432	0.11702	-0.0158744	0.280519	0.0937501	0.0338786	-0.204908	0.00584784	0.119465					Mca25348
Mca22297	PREDICTED: uncharacterized protein LOC106437159	-0.202429	-0.202429	-0.202429	0.372883	-0.000795238	-0.0649256	0.0485325	0.303462	-0.0518694	-0.202429	0.056553	0.0956896					Mca17864
Mca16078	pol polyprotein	-0.199449	-0.199449	-0.199449	0.0393379	0.0635854	0.0755581	0.254727	-0.0359503	0.201089	-0.199449	-0.0321752	0.0981116					Mca24916
Mca21684	pol polyprotein	-0.198718	-0.198718	-0.198718	0.0643167	-0.198718	-0.114653	0.146111	0.497276	0.20182	-0.198718	-0.11104	0.176245					Mca06100
Mca11635	e3 sumo-protein ligase pias2-like	-0.0986381	-0.300272	-0.189241	0.618114	0.164396	0.482137	-0.202661	-0.216208	-0.257628	-0.199455	0.197757	0.0210892					Mca21268
Mca10688	c-type lectin family partial	-0.183691	0.0316976	-0.422478	0.695217	0.334545	0.661586	-0.422478	-0.271919	-0.422478	-0.075997	0.202428	-0.010937					Mca03290
Mca26385	zinc finger bed domain-containing protein 5	-0.190438	-0.190438	-0.190438	0.305257	0.199129	0.325577	-0.0794067	-0.190438	0.0111958	-0.190438	0.104649	0.0185775					Mca28032
Mca10476	rna polymerase-associated protein ctr9 homolog	-0.248194	-0.128454	-0.180449	0.190918	0.0957607	0.201114	0.0286465	-0.0659904	0.106649	-0.188324	0.0354098	0.0545899					Mca22958
Mca20927	gustatory receptor for sugar taste 43a-like	-0.183728	-0.183728	-0.183728	-0.0594002	-0.00740556	-0.00740556	0.0672332	0.205838	0.352325	-0.183728	-0.0835114	0.0885554					Mca00311
Mca17517	probable gpi-anchored adhesin-like protein pga55	-0.183588	-0.183588	-0.183588	0.103293	-0.183588	0.270588	0.0429202	0.00544554	0.312107	-0.183588	-0.0879612	0.106318					Mca25771
Mca10477	PREDICTED: uncharacterized protein LOC107168366	0.128043	-0.66364	0.00378478	1.11397	0.825247	0.418822	-0.449933	-0.700477	-0.675815	-0.267798	0.647666	-0.243863					Mca26442
Mca17625	balbiani ring protein 3-like	-0.212873	-0.145758	-0.172231	0.33027	0.0952497	0.0615666	0.0615666	0.181406	-0.199198	-0.179315	0.0844296	0.101513					Mca26934
Mca04303	dynein beta ciliary	-0.217923	-0.149536	-0.123064	0.193608	0.13997	0.0144393	0.0380906	-0.0464429	0.150859	-0.18373	0.0701714	0.00202901					Mca19275
Mca04124	erythroid differentiation-related factor 1-like	-0.163034	-0.163034	-0.163034	0.0385999	0.0634746	0.135624	0.1	0.0879277	0.0634746	-0.163034	-0.0203198	0.107851					Mca05018
Mca09862	protein mahjong	-0.210349	-0.168929	-0.102433	0.125518	0.057347	0.158433	-0.0388684	0.16924	0.0100412	-0.189639	0.0268106	0.0962682					Mca27830
Mca23970	PREDICTED: uncharacterized protein LOC103308903	-0.158469	-0.158469	-0.158469	0.295706	0.151871	0.00502932	0.0803174	0.0305644	-0.0880801	-0.158469	0.0963693	0.0386371					Mca02213
Mca17054	venom prothrombin activator nigrarin-d-like	-0.168027	-0.125383	-0.168027	0.165397	0.275579	0.210484	-0.00452846	-0.168027	-0.0174675	-0.146705	0.0909829	0.0126429					Mca09226
Mca28278	zinc finger mym-type protein 1-like	-0.153241	-0.153241	-0.153241	0.372827	0.191587	-0.110597	-0.0289132	0.145417	-0.110597	-0.153241	0.137058	0.00196888					Mca16078
Mca17859	60 kda ss-a ro ribonucleo	-0.150083	-0.150083	-0.150083	0.171845	0.0134154	0.293523	-0.0934998	0.0515506	0.0134154	-0.150083	0.0117257	0.0838581					Mca11601
Mca06797	dynein beta ciliary-like	-0.153498	-0.125483	-0.167712	0.412482	-0.0710355	0.0929402	-0.125483	0.0688947	0.0688947	-0.13949	0.0579115	0.0121172					Mca22384
Mca14548	PREDICTED: uncharacterized protein LOC103310881, partial	-0.0802573	-0.177868	-0.177868	0.189503	-0.0802573	-0.107479	0.189503	0.233558	0.0111657	-0.129063	-0.0228742	0.105194					Mca20508
Mca24769	PREDICTED: uncharacterized protein LOC107172574	-0.141671	-0.141671	-0.141671	0.291289	0.14521	-0.0990265	0.00888885	-0.0306395	0.109291	-0.141671	0.098276	-0.0402591					Mca06949
Mca06323	dynein beta ciliary	-0.145241	-0.131166	-0.145241	0.280365	0.101197	0.113071	-0.0761997	-0.0494823	0.0526981	-0.138204	0.0787736	-0.00420377					Mca22146
Mca08313	52 kda repressor of the inhibitor of the protein kinase-like	-0.1396	-0.1396	-0.1396	0.205228	0.227771	-0.0830166	0.0869084	-0.0419893	0.0238986	-0.1396	0.0977997	-0.0126992					Mca20915
Mca20627	nfx1-type zinc finger-containing protein 1-like	-0.0988813	-0.196492	-0.112428	0.0422948	0.0300165	0.0544695	0.0422948	0.148336	0.0903891	-0.147687	-0.0133722	0.0817003					Mca12874
Mca17650	math and lrr domain-containing protein pfe0570w-like	-0.119478	-0.105672	-0.176061	0.19131	0.19131	0.202451	0.000261716	-0.0784503	-0.105672	-0.112575	0.068853	0.0414207					Mca13967
Mca20401	protein mnn4-like	-0.121802	-0.0943211	-0.178385	0.416163	0.131955	0.254574	-0.121802	-0.107996	-0.178385	-0.108062	0.123244	0.00825867					Mca09663
Mca19678	peroxidase-like	-0.123902	-0.123902	-0.123902	0.232242	0.186438	0.198026	-0.123902	-0.039838	-0.081258	-0.123902	0.098259	0.0114285					Mca24907
Mca09935	actin-like protein 6b	-0.209416	0.0223995	-0.183185	0.270327	0.371128	0.43179	-0.119619	-0.333744	-0.24968	-0.0935083	0.152757	-0.00719112					Mca17494
Mca04360	---NA---	2.31239	-1.33262	-1.33262	-1.15629	-1.09383	-1.16912	-1.15629	2.61598	2.31239	0.489888	-1.19425	0.0968573					Mca07891
Mca19846	PREDICTED: uncharacterized protein LOC100571727	-0.114172	-0.114172	-0.114172	0.0363876	0.0874618	0.13679	-0.00314073	0.0101561	0.0748618	-0.114172	0.0032258	0.047935					Mca25471
Mca12657	---NA---	0.224788	-0.396377	-0.163854	-0.10188	2.07652	1.33313	-0.916506	-0.987824	-1.06799	-0.0857948	0.603595	-0.1904					Mca26205
Mca23601	PREDICTED: uncharacterized protein LOC100575322	-0.104113	-0.104113	-0.104113	0.0975213	0.110012	0.0333909	0.0202155	-0.0337233	0.0849212	-0.104113	0.0344736	0.00662772					Mca11418
Mca03836	u3 small nucleolar rna-associated protein 6 homolog	-0.0998724	-0.0998724	-0.0998724	0.222056	0.151089	0.101761	-0.0998724	-0.0998724	0.0244557	-0.0998724	0.0910908	-0.0326611					Mca27849
Mca03555	---NA---	0.829613	-3.30693	2.23262	2.60762	2.49153	2.6504	-2.98258	-2.62432	-1.89796	-1.23866	2.44392	-0.985498					Mca12603
Mca17216	PREDICTED: uncharacterized protein LOC103308231	-0.0722662	-0.0722662	-0.0722662	0.0782935	-0.00187684	0.0652374	0.052062	0.0387651	-0.0156826	-0.0722662	0.0013835	0.0520215					Mca10169
Mca19829	kinesin-related protein 4-like isoform x2	-0.0681165	-0.0681165	-0.0681165	0.0022728	0.0294943	0.182845	-0.0681165	-0.011533	0.069387	-0.0681165	-0.0121165	0.0343985					Mca22515
Mca18237	---NA---	-0.0845903	-0.132419	0.0212044	0.988037	0.473997	0.639775	-0.665638	-0.665638	-0.574729	-0.108505	0.494413	-0.2305					Mca03032
Mca09774	eukaryotic translation initiation factor 4 gamma 3-like isoform x1	-0.0641148	-0.0641148	-0.0641148	0.112208	0.033496	0.0469166	-0.0641148	-0.0355456	0.099384	-0.0641148	0.0271964	-0.0175813					Mca23472
Mca08368	pol polyprotein	-0.0593932	-0.0593932	-0.0593932	0.0649349	-0.0593932	-0.0593932	0.104106	0.11693	0.0109961	-0.0593932	-0.0179505	0.0538806					Mca08770
Mca20733	PREDICTED: uncharacterized protein LOC103308589	0.0985312	-0.626526	0.430152	-0.687853	1.3199	2.54871	-0.773546	-1.23348	-1.07589	-0.263997	0.354067	0.180562					Mca05904
Mca13489	dnaj subfamily b	-0.516435	-0.896707	1.39376	-1.1191	2.45304	3.44768	-1.07195	-2.01308	-1.6772	-0.706571	0.909233	0.120882					Mca27220
Mca08971	heat shock protein 70 a1-like	0.0584371	-0.437559	0.713383	-1.73581	-0.659598	-0.791667	0.539452	0.870298	1.44307	-0.189561	-0.560676	0.206027					Mca07175
Mca25309	zinc finger bed domain-containing protein partial	0.0979369	0.21699	0.0345115	0.173488	1.41053	-0.231769	-0.301671	-0.673038	-0.726976	0.157463	0.539509	-0.402159					Mca17741
Mca08867	zinc finger mym-type protein 1-like	0.092132	0.192534	0.0659004	-0.0584277	-0.0584277	-0.0584277	-0.0584277	-0.0584277	-0.0584277	0.142333	-0.016985	-0.0584277					Mca14331
Mca25039	rna-directed dna polymerase from mobile element jockey-like	0.266091	0.0474504	0.0989807	-0.0900531	-0.0900531	-0.0900531	-0.0334696	-0.0474088	-0.061484	0.156771	-0.0270419	-0.0569772					Mca24169
Mca27020	PREDICTED: uncharacterized protein LOC103308615	0.0927199	0.175861	0.175861	-0.103423	-0.0350356	-0.0350356	-0.117498	-0.131712	-0.0217388	0.134291	0.0124676	-0.0947484					Mca28217
Mca27539	e3 ubiquitin-protein ligase trim33	0.106142	0.347669	0.0581621	0.289488	0.398098	0.907707	-0.752682	-0.601902	-0.752682	0.226905	0.248583	-0.148959					Mca22703
Mca10116	baculoviral iap repeat-containing protein 7-b-like	0.04658	0.27214	0.309614	0.132737	0.00149214	-0.0450504	-0.261542	-0.194428	-0.261542	0.15936	0.147948	-0.167007					Mca23164
Mca25808	thap domain-containing protein partial	0.409451	0.15185	0.0852523	0.00345819	-0.122073	-0.122073	-0.122073	-0.148545	-0.135248	0.28065	-0.0111207	-0.130897					Mca05522
Mca26482	52 kda repressor of the inhibitor of the protein kinase-like	0.26754	0.176632	0.245344	-0.0793824	-0.122027	-0.122027	-0.122027	-0.122027	-0.122027	0.222086	0.0146451	-0.122027					Mca21806
Mca27966	zinc finger mym-type protein 1-like	0.170536	0.24794	0.279883	-0.117709	-0.0237332	-0.131649	-0.174293	-0.0766821	-0.174293	0.209238	0.0461468	-0.127541					Mca11961
Mca02980	zinc finger bed domain-containing protein partial	0.239637	0.35682	0.124159	-0.138875	-0.0548107	-0.138875	-0.138875	-0.110306	-0.138875	0.298228	-0.0231754	-0.129352					Mca13698
Mca26303	reversion-inducing cysteine-rich protein	0.167683	0.405374	0.210118	-0.184161	-0.156939	-0.117047	-0.103991	-0.103991	-0.117047	0.286529	-0.0436608	-0.108343					Mca05499
Mca08829	zinc finger mym-type protein 1-like	0.20407	0.308659	0.298535	0.0314306	-0.0698527	-0.207356	-0.150773	-0.207356	-0.207356	0.256364	0.0867042	-0.188495					Mca21013
Mca27897	loc798124 protein	0.308574	0.3585	0.158827	-0.0209938	-0.197317	-0.197317	-0.0997057	-0.113252	-0.197317	0.333537	-0.0198277	-0.136758					Mca20627
Mca21479	transposon ty3-g gag-pol polyprotein isoform x2	0.213917	0.466304	0.159877	-0.22969	0.0453172	0.0333445	-0.22969	-0.22969	-0.22969	0.34011	-0.00816524	-0.142012					Mca26999
Mca27289	zinc finger mym-type protein 1-like	0.147783	0.313793	0.443674	-0.150875	-0.150875	-0.150875	-0.150875	-0.150875	-0.150875	0.230788	0.0473078	-0.150875					Mca08780
Mca21397	protein timeless	0.546627	0.254272	0.123027	-0.210396	-0.210396	-0.210396	0.00372834	-0.0860683	-0.210396	0.400449	-0.0992552	-0.0975788					Mca27503
Mca04640	rna-directed dna polymerase from mobile element jockey-like	-0.0475437	0.181275	0.79166	0.514699	-0.214654	-0.333298	-0.333298	-0.292656	-0.266184	0.0668657	0.363902	-0.319751					Mca05682
Mca24633	zinc finger mym-type protein 1-like	0.115492	0.470408	0.367031	-0.25129	-0.129984	0.144638	-0.329293	-0.302821	-0.0841805	0.29295	-0.00474803	-0.162492					Mca05731
Mca27365	PREDICTED: uncharacterized protein LOC100162598	0.089529	0.580057	0.289607	-0.142834	-0.185478	-0.185478	-0.185478	-0.0744467	-0.185478	0.334793	-0.0129016	-0.148468					Mca12227
Mca14740	blastopia polyprotein	0.087045	0.659833	0.236621	-0.163917	-0.163917	-0.163917	-0.163917	-0.163917	-0.163917	0.373439	-0.0304039	-0.163917					Mca22390
Mca25294	zinc finger mym-type protein 1-like	0.303798	0.360382	0.322907	0.0174942	-0.170133	-0.1971	-0.23852	-0.117665	-0.281164	0.33209	0.0567562	-0.184428					Mca07691
Mca23109	---NA---	0.387712	0.476248	0.128325	-0.272213	0.192456	-0.09589	-0.272213	-0.272213	-0.272213	0.43198	0.0161893	-0.213438					Mca22389
Mca24333	phosphoglycerate mutase 1	0.265431	0.692852	0.0513059	0.00438487	-0.0689883	-0.270622	-0.270622	-0.270622	-0.133119	0.479141	-0.0044325	-0.270622					Mca17427
Mca28251	coiled-coil domain-containing protein 65	0.336083	0.483236	0.204377	-0.114902	-0.23923	-0.23923	-0.0629069	-0.23923	-0.128198	0.409659	-0.0499181	-0.180455					Mca14821
Mca22205	PREDICTED: uncharacterized protein LOC107170863	0.302277	0.54643	0.185093	-0.193418	-0.193418	-0.193418	-0.193418	-0.150774	-0.109354	0.424353	-0.0672476	-0.179203					Mca16050
Mca07338	---NA---	0.337347	0.536956	0.180164	-0.238337	-0.294921	-0.0199137	-0.118598	-0.238337	-0.144361	0.437152	-0.117698	-0.125616					Mca15715
Mca23609	rna-directed dna polymerase from mobile element jockey-like	0.411222	0.411222	0.234344	-0.0161992	-0.230324	-0.119293	-0.230324	-0.230324	-0.230324	0.411222	-0.00405969	-0.193314					Mca11492
Mca17863	---NA---	0.187799	0.382815	0.486766	-0.00484619	-0.278769	-0.141265	-0.165311	-0.23995	-0.227239	0.285307	0.0677169	-0.182175					Mca07825
Mca24523	PREDICTED: uncharacterized protein LOC107170647	0.519822	0.325999	0.218358	-0.0487462	-0.287533	0.1347	-0.287533	-0.287533	-0.287533	0.42291	-0.0393071	-0.146789					Mca14248
Mca16455	retrovirus-related pol polyprotein from transposon partial	0.420712	0.221403	0.42999	-0.154973	-0.211556	-0.154973	-0.211556	-0.211556	-0.127492	0.321058	0.0211537	-0.192695					Mca24987
Mca26654	zinc finger mym-type protein 1-like	0.0217134	0.783554	0.274255	-0.17992	-0.17992	-0.17992	-0.17992	-0.17992	-0.17992	0.402634	-0.0285285	-0.17992					Mca08071
Mca18480	acetylcholine receptor subunit alpha-like	0.256629	0.676737	0.183697	0.129249	-0.249262	-0.249262	-0.249262	-0.249262	-0.249262	0.466683	0.021228	-0.249262					Mca28144
Mca14397	rna-directed dna polymerase from mobile element jockey-like	0.124548	0.328688	0.674463	-0.19738	-0.19738	-0.19738	-0.140797	-0.19738	-0.19738	0.226618	0.0932341	-0.178519					Mca27851
Mca14396	PREDICTED: uncharacterized protein LOC100570906	0.258494	0.636195	0.279403	-0.195682	-0.195682	-0.195682	-0.195682	-0.195682	-0.195682	0.447345	-0.0373204	-0.195682					Mca28358
Mca26860	PREDICTED: uncharacterized protein LOC100164320	0.455009	0.389207	0.330314	-0.195755	-0.195755	-0.195755	-0.195755	-0.195755	-0.195755	0.422108	-0.0203988	-0.195755					Mca00352
Mca11174	nuclease harbi1	0.14436	0.548509	0.498468	-0.103568	-0.267066	-0.183002	-0.103568	-0.267066	-0.267066	0.346434	0.0426114	-0.184545					Mca17517
Mca26606	---NA---	0.264524	0.422787	0.513552	-0.200144	-0.200144	-0.200144	-0.200144	-0.200144	-0.200144	0.343655	0.0377548	-0.200144					Mca23504
Mca28276	homeobox protein 6-like	0.338326	0.554304	0.320292	-0.26467	-0.122226	-0.26467	-0.0977731	-0.278345	-0.185236	0.446315	-0.0222015	-0.213596					Mca03913
Mca02696	nucleic-acid-binding protein from mobile element jockey-like	0.295541	0.250553	0.67697	0.142131	0.135076	0.301855	-0.691859	-0.418408	-0.691859	0.273047	0.318059	-0.269471					Mca11612
Mca22969	gamma-tubulin complex component 3-like	0.440558	0.550382	0.239739	-0.383191	-0.206868	-0.258863	-0.258863	-0.0845326	-0.0383624	0.49547	-0.116773	-0.200753					Mca14959
Mca05866	zinc finger mym-type protein 1-like	0.217408	0.330417	0.702835	-0.215551	-0.215551	-0.215551	-0.215551	-0.215551	-0.172907	0.273913	0.0905778	-0.215551					Mca12442
Mca04392	glutamine synthetase 2	0.553926	0.520312	0.212189	3.02681	-0.530698	-0.301434	-1.38613	-0.812396	-1.28258	0.537119	0.902766	-0.833321					Mca24585
Mca14018	rna-directed dna polymerase from mobile element jockey-like	0.219596	0.460604	0.606619	-0.29642	-0.29642	0.0709515	-0.172091	-0.29642	-0.29642	0.3401	0.00459322	-0.13252
Mca18028	---NA---	0.906045	0.467401	-0.0461262	-0.510794	-0.510794	-0.510794	0.481974	-0.272008	-0.0049035	0.686723	-0.355905	-0.100276
Mca27700	chitooligosaccharidolytic beta-n-acetylglucosaminidase-like isoform x1	-0.00615875	0.330566	1.00495	-0.675334	-0.572649	-0.962215	0.528355	0.258115	0.0943681	0.162204	-0.0810099	-0.058582
Mca24838	PREDICTED: uncharacterized protein LOC100575477 isoform X1	0.215933	0.414914	0.710042	-0.289958	-0.126459	-0.178927	-0.16563	-0.289958	-0.289958	0.315424	0.097875	-0.211505
Mca21205	rna-directed dna polymerase from mobile element jockey-like	0.223303	0.79521	0.344767	-0.25823	-0.231263	0.00253459	-0.342294	-0.342294	-0.191734	0.509256	-0.0482418	-0.227351
Mca16304	nuclease harbi1	0.275688	0.540391	0.548706	-0.250381	-0.250381	-0.112878	-0.250381	-0.250381	-0.250381	0.408039	0.0159811	-0.204547
Mca25846	nuclease harbi1	0.506266	0.448715	0.457079	-0.132059	-0.333693	-0.0827317	-0.333693	-0.333693	-0.19619	0.477491	-0.00289127	-0.250039
Mca26362	PREDICTED: uncharacterized protein LOC103309551	0.304214	0.885946	0.234793	-0.271098	-0.271098	-0.271098	-0.271098	-0.069464	-0.271098	0.59508	-0.102468	-0.203887
Mca07744	maltase a3-like	0.56128	0.3078	0.561848	1.60375	2.10985	0.50211	-0.927143	-1.90185	-2.81765	0.43454	1.42515	-0.775628
Mca25353	protein piwi-like	0.204708	0.47708	0.751703	-0.280719	0.0672046	-0.179435	-0.418222	-0.204097	-0.418222	0.340894	0.179396	-0.267252
Mca06197	glyceraldehyde-3-phosphate dehydrogenase	0.658568	0.382626	0.396701	-0.645943	-0.150248	-0.548332	0.287629	-0.394982	0.0139813	0.520597	-0.133163	-0.218562
Mca28167	zinc finger mym-type protein 1-like	0.525249	0.50857	0.439858	-0.189774	-0.273838	-0.231194	-0.273838	-0.273838	-0.231194	0.51691	-0.00791827	-0.259624
Mca16086	---NA---	0.205415	0.4383	0.84885	-0.248761	-0.248761	-0.248761	-0.248761	-0.248761	-0.248761	0.321857	0.117109	-0.248761
Mca05464	PREDICTED: putative uncharacterized protein DDB_G0293878	0.083426	0.799253	0.623994	-0.376006	-0.514712	-0.317112	-0.376006	0.00250601	0.0746558	0.441339	-0.0889077	-0.230204
Mca20718	zinc finger bed domain-containing protein 1-like	0.442681	0.671158	0.399353	-0.314342	-0.314342	-0.190014	-0.176839	-0.203311	-0.314342	0.556919	-0.0764439	-0.190055
Mca28400	neurofilament medium polypeptide-like	0.62246	0.121846	0.772951	-0.311113	-0.213502	-0.200082	-0.311113	-0.240724	-0.240724	0.372153	0.0827787	-0.250639
Mca16172	blastopia polyprotein	0.331156	0.568485	0.624133	-0.263393	-0.263393	-0.263393	-0.263393	-0.206809	-0.263393	0.44982	0.032449	-0.244532
Mca00927	---NA---	0.291186	0.617593	0.670273	-0.347074	-0.481092	-0.370533	-0.141399	-0.213808	-0.0251462	0.45439	-0.0526309	-0.241913
Mca14905	---NA---	0.178981	0.986336	0.422435	-0.264625	-0.264625	-0.264625	-0.264625	-0.264625	-0.264625	0.582659	-0.0356052	-0.264625
Mca26267	PREDICTED: uncharacterized protein LOC107170175	0.994376	0.601707	-0.00562366	-0.361767	-0.361767	0.0167442	-0.361767	-0.361767	-0.160134	0.798041	-0.243053	-0.235597
Mca16350	bifunctional lycopene cyclase phytoene synthase-like	0.70372	0.787076	0.0998635	-0.345374	0.147958	-0.31246	-0.0368252	-0.390462	-0.653497	0.745398	-0.0325176	-0.246582
Mca07701	endonuclease-reverse transcriptase	0.325094	0.53032	0.765183	-0.32567	-0.32567	0.00775358	-0.32567	-0.32567	-0.32567	0.427707	0.0379477	-0.214529
Mca28299	retrovirus-related pol polyprotein from transposon partial	0.36877	0.741579	0.526311	-0.272777	-0.272777	-0.272777	-0.272777	-0.272777	-0.272777	0.555174	-0.00641408	-0.272777
Mca17580	nose resistant to fluoxetine protein 6-like	0.442615	0.529599	0.689255	-0.0942528	-0.381134	-0.381134	-0.381134	-0.256806	-0.167009	0.486107	0.0712896	-0.339691
Mca23444	gdp-fucose protein o-fucosyltransferase 2-like	0.155955	0.880039	0.626034	-0.277005	-0.277005	-0.277005	-0.277005	-0.277005	-0.277005	0.517997	0.0240082	-0.277005
Mca06084	carotenoid partial	0.665342	0.739643	0.260302	0.565663	0.810305	0.595454	-1.26992	-1.73704	-0.629749	0.702493	0.545423	-0.803835
Mca14741	enzymatic poly	0.214469	1.00565	0.467235	-0.281226	-0.281226	-0.281226	-0.281226	-0.281226	-0.281226	0.610062	-0.0317393	-0.281226
Mca19441	PREDICTED: uncharacterized protein LOC103309198	0.758344	0.582616	0.365199	-0.115023	-0.365985	-0.127198	-0.365985	-0.365985	-0.365985	0.67048	-0.0386029	-0.286389
Mca07321	---NA---	0.256826	0.458033	0.993792	-0.29899	-0.29899	-0.256346	-0.29899	-0.29899	-0.256346	0.35743	0.131937	-0.284775
Mca26210	glycine-rich cell wall structural	0.42658	0.72724	0.568874	-0.287116	-0.287116	-0.287116	-0.287116	-0.287116	-0.287116	0.57691	-0.00178575	-0.287116
Mca13473	52 kda repressor of the inhibitor of the protein kinase-like	-0.324119	0.251193	1.80351	-0.109994	-0.324119	-0.324119	-0.324119	-0.324119	-0.324119	-0.0364628	0.456467	-0.324119
Mca28263	---NA---	0.618568	0.243889	0.890528	-0.292164	-0.292164	-0.292164	-0.292164	-0.292164	-0.292164	0.431229	0.102067	-0.292164
Mca25725	retrovirus-related pol polyprotein from type-1 retrotransposable element r1 2 isoform x1	0.459808	0.547271	0.757489	-0.481298	-0.18264	-0.343795	0.205762	-0.481298	-0.481298	0.503539	0.0311834	-0.206444
Mca19447	integrase core domain protein	0.364695	0.775557	0.651166	-0.0475649	0.144386	0.158886	-0.677615	-0.775312	-0.594199	0.570126	0.249329	-0.431347
Mca28300	pol polyprotein	0.587842	0.735941	0.474313	-0.299683	-0.299683	-0.299683	-0.299683	-0.299683	-0.299683	0.661892	-0.0416841	-0.299683
Mca09130	---NA---	0.561743	0.0405775	1.21661	-0.0739823	-0.348989	-0.348989	-0.348989	-0.348989	-0.348989	0.30116	0.264545	-0.348989
Mca26557	reverse transcriptase	0.569277	0.522983	0.727342	-0.356722	-0.206163	-0.286333	-0.314078	-0.328153	-0.328153	0.54613	0.054819	-0.309521
Mca21506	probable phosphorylase b kinase regulatory subunit beta isoform x2	0.475005	0.773346	0.582964	-0.250633	0.0984413	-0.17986	-0.187554	-0.55454	-0.757169	0.624175	0.143591	-0.307318
Mca24112	---NA---	0.269892	0.600865	0.968236	-0.399135	-0.399135	0.156681	-0.399135	-0.399135	-0.399135	0.435378	0.0566555	-0.213863
Mca19708	PREDICTED: uncharacterized protein LOC103309342	0.134308	0.886998	0.821	-0.41166	-0.41166	-0.274157	-0.261101	-0.222627	-0.261101	0.510653	-0.000773541	-0.252628
Mca03757	high affinity cationic amino acid transporter 1-like	0.783342	0.315837	0.743436	-0.15091	1.50303	1.16746	-1.30824	-1.45247	-1.60148	0.54959	0.698518	-0.531085
Mca23530	nonstructural protein ns1	0.74985	0.579925	0.513497	-0.169114	-0.349686	-0.363492	-0.420075	-0.322464	-0.218441	0.664887	-0.00176735	-0.368677
Mca27836	---NA---	0.301953	0.689355	0.856542	-0.428586	-0.551205	-0.450119	-0.248014	0.269386	-0.439312	0.495654	-0.041083	-0.142916
Mca27687	PREDICTED: uncharacterized protein LOC107169634	0.640736	0.169593	1.0665	-0.36646	-0.0445315	-0.36646	-0.36646	-0.36646	-0.36646	0.405165	0.218503	-0.36646
Mca25505	---NA---	0.291174	1.20312	0.383096	-0.312898	-0.312898	-0.312898	-0.312898	-0.312898	-0.312898	0.747145	-0.0808999	-0.312898
Mca23877	retrovirus-related pol polyprotein from transposon partial	0.131598	1.20008	0.546635	-0.394471	-0.10759	-0.394471	-0.394471	-0.394471	-0.192837	0.665838	0.0148582	-0.394471
Mca22014	krab-a domain-containing protein 2-like	0.302136	0.660767	0.919192	-0.402736	-0.402736	-0.226413	-0.305125	-0.318672	-0.226413	0.481451	0.0379067	-0.283403
Mca27583	zinc finger protein 271-like	0.582672	0.79196	0.507709	-0.136147	-0.473182	-0.363557	-0.294844	-0.16652	-0.448091	0.687316	-0.033873	-0.274974
Mca28277	PREDICTED: uncharacterized protein LOC103310069	0.699076	0.41455	0.801976	0.532655	-0.662693	-0.662693	-0.198024	-0.262155	-0.662693	0.556813	0.223979	-0.374291
Mca16087	ac transposable element-derived protein 3	0.87519	0.575145	0.470614	-0.320158	-0.320158	-0.320158	-0.320158	-0.320158	-0.320158	0.725167	-0.0565673	-0.320158
Mca25101	phosphatidylinositol 4-phosphate 5-kinase type-1 alpha-like isoform x2	0.887661	0.375762	0.657964	-0.320231	-0.320231	-0.320231	-0.320231	-0.320231	-0.320231	0.631712	0.00583384	-0.320231
Mca25196	---NA---	0.265974	0.598329	1.05722	-0.395746	-0.304115	0.013367	-0.395746	-0.431665	-0.40762	0.432152	0.11912	-0.271348
Mca02517	rna-directed dna polymerase from mobile element jockey- partial	0.688967	0.343832	0.910482	-0.304907	-0.40619	-0.110734	-0.393134	-0.459629	-0.268687	0.516399	0.0664618	-0.321166
Mca23889	PREDICTED: uncharacterized protein LOC100570366	0.436622	0.574819	0.951195	-0.370733	-0.318266	-0.305442	-0.292731	-0.344261	-0.331205	0.505721	0.0873988	-0.314144
Mca25491	rna-directed dna polymerase from transposon x- partial	0.705378	0.39222	0.883879	-0.330246	-0.330246	-0.330246	-0.330246	-0.330246	-0.330246	0.548799	0.0744622	-0.330246
Mca00658	---NA---	0.726809	0.757077	0.501014	-0.773993	-0.773993	-0.773993	0.501014	0.610057	-0.773993	0.741943	-0.34899	0.112359
Mca01346	---NA---	1.09818	0.539308	0.357701	-0.285605	-0.355995	-0.355995	-0.355995	-0.285605	-0.355995	0.818744	-0.0946331	-0.332532
Mca28264	---NA---	0.693673	0.191172	1.12453	-0.334897	-0.334897	-0.334897	-0.334897	-0.334897	-0.334897	0.442422	0.151581	-0.334897
Mca13925	---NA---	0.740162	0.238556	1.03502	-0.687444	-0.191749	0.200081	-0.48581	-0.687444	-0.161375	0.489359	0.0519432	-0.324391
Mca03951	pol-like protein	0.525259	0.665958	0.862588	-0.223483	-0.510364	-0.154221	-0.510364	-0.334042	-0.321331	0.595609	0.0429133	-0.332876
Mca20255	zinc finger mym-type protein 1-like	0.730799	0.600491	0.75034	-0.32264	-0.295673	-0.406704	-0.243205	-0.406704	-0.406704	0.665645	0.044009	-0.352205
Mca09299	rna-directed dna polymerase from mobile element jockey-like	1.03599	0.651943	0.400404	-0.348057	-0.348057	-0.348057	-0.348057	-0.348057	-0.348057	0.843968	-0.0985697	-0.348057
Mca03464	nuclease harbi1	0.708576	0.702724	0.679072	0.00813658	-0.228564	-0.458431	-0.595935	-0.357148	-0.458431	0.70565	0.152882	-0.470505
Mca24307	PREDICTED: uncharacterized protein LOC107165243	0.960875	0.872699	0.272502	-0.378262	-0.378262	-0.378262	-0.214764	-0.378262	-0.378262	0.916787	-0.161341	-0.323763
Mca05691	---NA---	0.459471	0.807958	0.850662	-0.412372	-0.412372	-0.0562286	-0.412372	-0.412372	-0.412372	0.633714	0.00863904	-0.293658
Mca23405	rna-directed dna polymerase from mobile element jockey-like	0.310446	0.88642	0.922044	-0.376615	-0.376615	-0.306225	-0.306225	-0.376615	-0.376615	0.598433	0.0562714	-0.329688
Mca26064	---NA---	0.816434	0.979933	0.324581	-0.353491	-0.353491	-0.353491	-0.353491	-0.353491	-0.353491	0.898183	-0.127467	-0.353491
Mca22011	---NA---	0.968968	0.861654	0.296057	-0.511298	-0.511298	-0.511298	-0.511298	-0.511298	0.429809	0.915311	-0.242179	-0.511298
Mca23579	PREDICTED: uncharacterized protein LOC100165086	0.685579	0.645315	0.800038	-0.314421	-0.382165	-0.327717	-0.396104	-0.396104	-0.314421	0.665447	0.0344841	-0.373309
Mca25461	proto-oncogene tyrosine-protein kinase src-like isoform x2	0.900734	0.918824	0.333862	-0.512788	0.0842477	-0.320143	-0.288664	-0.352323	-0.763749	0.909779	-0.0315595	-0.320377
Mca24921	---NA---	0.804168	0.460214	0.894933	-0.403725	-0.403725	-0.403725	-0.403725	-0.403725	-0.14069	0.632191	0.0291612	-0.403725
Mca26671	alpha-( )-fucosyltransferase-like	0.795292	0.715491	0.659728	-0.361752	-0.361752	-0.361752	-0.361752	-0.361752	-0.361752	0.755392	-0.0212586	-0.361752
Mca28241	---NA---	0.723835	0.718799	0.733854	-0.797216	-0.34304	-0.475288	-0.0573676	0.293638	-0.797216	0.721317	-0.135467	-0.0796724
Mca18527	PREDICTED: uncharacterized protein LOC107164675	1.23823	0.415469	0.527735	-0.304914	-0.375303	-0.375303	-0.375303	-0.375303	-0.375303	0.826848	-0.0508276	-0.375303
Mca14742	PREDICTED: uncharacterized protein LOC103309574	0.231585	1.04292	0.915463	-0.400683	-0.400683	-0.400683	-0.186558	-0.400683	-0.400683	0.637255	0.0380324	-0.329308
Mca25522	---NA---	0.385771	1.12441	0.680606	-0.396637	-0.396637	-0.396637	-0.396637	-0.207604	-0.396637	0.755092	-0.0375563	-0.333626
Mca20443	testis-specific serine threonine-protein kinase 3-like	0.520157	0.84473	0.828789	-0.520107	-0.377662	-0.305513	-0.225659	-0.160564	-0.604171	0.682444	-0.0229935	-0.230579
Mca25379	nuclease harbi1	0.606721	0.784117	0.831038	-0.353386	-0.301856	-0.301856	-0.420501	-0.49089	-0.353386	0.695419	0.0585985	-0.404416
Mca16716	limbic system-associated membrane	0.614443	0.710658	0.908465	-0.253592	-0.28418	-0.580573	-0.671996	-0.0297592	-0.413463	0.66255	0.123564	-0.427443
Mca03574	---NA---	0.953252	0.76734	0.519929	-0.993243	-0.629895	-0.945034	0.221124	-0.144468	0.250994	0.860296	-0.367736	-0.289459
Mca12235	zinc finger protein 239-like	0.974979	0.612409	0.699345	-0.620476	0.405613	-0.309117	-0.609983	-0.860527	-0.292243	0.793694	0.161494	-0.593209
Mca07415	peptide transporter family 1-like	0.704387	0.511362	1.08922	-0.380422	0.541419	-0.573067	-0.414637	-0.872627	-0.605635	0.607874	0.416739	-0.62011
Mca13381	PREDICTED: uncharacterized protein LOC100569661 isoform X2	0.947552	0.0506453	1.32195	-0.283774	-0.485408	-0.296374	-0.283774	-0.485408	-0.485408	0.499099	0.184255	-0.355185
Mca16830	52 kda repressor of the inhibitor of the protein kinase-like	0.951321	0.723102	0.664719	2.06935	-0.289211	-1.61114	-0.212945	-0.821559	-1.47364	0.837212	0.814952	-0.881881
Mca18027	type i cytoskeletal 9-like	1.16707	0.608503	0.571822	-0.472185	-0.648508	-0.472185	-0.385473	-0.053959	-0.315084	0.887785	-0.182957	-0.303872
Mca24756	alpha-( )-fucosyltransferase-like	0.837696	0.872322	0.65088	-0.466815	-0.277782	-0.215854	-0.466815	-0.466815	-0.466815	0.855009	-0.0312391	-0.383162
Mca27284	zinc finger bed domain-containing protein partial	0.950136	0.785548	0.63403	-0.327751	-0.642624	-0.346734	-0.395314	-0.201435	-0.455856	0.867842	-0.112115	-0.314494
Mca03208	PREDICTED: uncharacterized protein LOC100569382	0.685086	1.05897	0.636176	-0.25602	-0.577949	-0.577949	-0.25602	-0.577949	-0.134342	0.872026	-0.0659309	-0.470639
Mca23655	---NA---	0.667944	0.63095	1.11101	-0.681641	0.28064	-0.143984	-0.176405	-0.870302	-0.818214	0.649447	0.236671	-0.396897
Mca07804	sideroflexin-2	0.804446	0.839119	0.80834	-0.432314	-0.211235	-0.187776	-0.275724	-0.894045	-0.450811	0.821783	0.0549302	-0.452515
Mca09827	l-xylulose reductase-like	1.03874	0.723789	0.692982	0.243391	0.80519	-0.10189	-1.22406	-0.965783	-1.21235	0.881263	0.580521	-0.763912
Mca22592	nonstructural protein ns1	1.11284	0.71117	0.634645	-0.616092	-0.104193	-0.393699	-0.326585	-0.589619	-0.428465	0.912003	-0.0285462	-0.436634
Mca15314	---NA---	1.12429	0.784122	0.565858	0.45909	-0.0061786	0.0892524	-0.581877	-1.11144	-1.32311	0.954205	0.33959	-0.53469
Mca24408	zinc finger mym-type protein 6	0.695715	0.920928	0.88093	-0.435216	-0.435216	-0.378632	-0.435216	-0.406647	-0.406647	0.808322	0.00349944	-0.406832
Mca26773	---NA---	0.521386	0.73289	1.24448	-0.542117	-0.0985104	-0.231777	-0.542117	-0.542117	-0.542117	0.627138	0.201284	-0.43867
Mca11731	nucleic-acid-binding protein from mobile element jockey-like	1.12953	0.719931	0.657774	-0.643881	-0.212165	0.031392	-0.536167	-0.599826	-0.546584	0.924729	-0.0660906	-0.3682
Mca14395	PREDICTED: uncharacterized protein LOC100570906	0.37256	1.13269	1.00402	-0.418212	-0.418212	-0.418212	-0.418212	-0.418212	-0.418212	0.752625	0.0558659	-0.418212
Mca03134	---NA---	1.45908	0.689004	0.365465	-0.474495	-0.141071	-0.474495	-0.474495	-0.474495	-0.474495	1.07404	-0.0833672	-0.474495
Mca15274	PREDICTED: uncharacterized protein LOC100576058	0.535703	1.03382	0.952598	-0.420354	-0.420354	-0.420354	-0.420354	-0.420354	-0.420354	0.784762	0.0372969	-0.420354
Mca22657	PREDICTED: uncharacterized protein LOC103309131	0.690674	0.889146	0.951112	-0.497529	-0.509403	-0.6868	-0.0359492	-0.428267	-0.372984	0.78991	-0.018607	-0.383672
Mca24113	---NA---	0.681916	0.848456	1.00749	-0.562971	-0.562971	0.276989	-0.562971	-0.562971	-0.562971	0.765186	-0.039483	-0.282984
Mca12803	md-2-related lipid-recognition	1.02421	0.763115	0.753195	-0.236463	0.534096	0.917383	-0.904398	-1.52004	-1.3311	0.893662	0.350276	-0.502351
Mca21958	---NA---	1.15052	0.225411	1.17398	-0.873323	-0.280367	0.785841	-1.13636	-0.724931	-0.320782	0.687968	0.00676438	-0.358482
Mca24714	hormone receptor 4-like	0.525491	0.625027	1.41063	-0.445363	-0.445363	-0.445363	-0.445363	-0.445363	-0.334331	0.575259	0.173301	-0.445363
Mca23374	omega-amidase nit2	1.36401	1.25798	-0.0569763	0.38553	0.301836	1.44936	-1.0295	-0.987691	-2.68456	1.311	0.21013	-0.189274
Mca26349	rna-directed dna polymerase from mobile element jockey-like	0.873651	0.693468	1.01804	-0.43086	-0.43086	-0.43086	-0.43086	-0.43086	-0.43086	0.78356	0.052107	-0.43086
Mca21467	zinc finger bed domain-containing protein 5-like	0.841224	0.945435	0.802895	-0.386582	-0.324655	-0.478005	-0.386582	-0.575616	-0.438113	0.893329	0.0305528	-0.480068
Mca25913	retrovirus-like pol polyprotein	1.30121	0.561362	0.769255	-0.438638	-0.438638	-0.438638	-0.438638	-0.438638	-0.438638	0.931286	-0.0360069	-0.438638
Mca28636	carotenoid partial	0.850599	0.92915	0.86614	-0.0982363	0.511644	-0.0152157	-1.29736	-1.29736	-0.449362	0.889874	0.426516	-0.869978
Mca00659	---NA---	0.951893	0.988076	0.713381	-0.703458	-0.703458	-0.703458	0.713381	-0.703458	-0.552899	0.969985	-0.231178	-0.231178
Mca15786	PREDICTED: uncharacterized protein K02A2.6-like	0.0292234	1.10995	1.53599	-0.445862	-0.445862	-0.445862	-0.445862	-0.445862	-0.445862	0.569589	0.214756	-0.445862
Mca28656	---NA---	1.15935	0.691702	0.840404	-0.324881	-0.737141	-0.350118	-0.437581	-0.726086	-0.115653	0.925528	-0.0738728	-0.504595
Mca22190	---NA---	0.890323	0.867331	0.935235	-0.448815	-0.448815	-0.448815	-0.448815	-0.448815	-0.448815	0.878827	0.0125352	-0.448815
Mca26558	gag protein	0.971232	0.824006	0.910767	-0.451001	-0.451001	-0.451001	-0.451001	-0.451001	-0.451001	0.897619	0.00292185	-0.451001
Mca23159	zinc finger mym-type protein 1-like	1.08528	0.749449	0.879084	-0.313561	-0.787015	-0.477059	-0.629062	0.0288316	-0.535953	0.917367	-0.0738303	-0.359097
Mca18314	---NA---	0.726134	0.957607	1.03686	-0.306106	-0.234553	-0.762484	-0.424983	-0.398672	-0.593803	0.841871	0.1654	-0.528713
Mca07915	---NA---	0.91226	1.34742	0.48092	-0.50458	-0.50458	-0.217699	-0.50458	-0.50458	-0.50458	1.12984	-0.17608	-0.408953
Mca21738	acylamino-acid-releasing enzyme-like	0.883021	0.880025	0.981359	-0.386012	-0.129001	-0.350388	-0.530022	-0.753744	-0.59524	0.881523	0.155449	-0.544718
Mca09288	52 kda repressor of the inhibitor of the protein kinase-like	0.927887	0.987912	0.855375	-0.318273	-0.42261	-0.329501	-0.685644	-0.685644	-0.329501	0.9579	0.0381637	-0.56693
Mca21408	atp-dependent rna helicase ddx19a-like	1.02015	0.915913	0.843444	-0.534194	-0.246754	-0.628061	-0.383327	-0.284474	-0.7027	0.968033	0.0208318	-0.431954
Mca24713	gamma-tubulin complex component 3-like	0.601177	0.646365	1.55791	-0.26132	-0.536327	-0.536327	-0.536327	-0.536327	-0.398823	0.623771	0.253421	-0.536327
Mca24089	carotenoid partial	0.837085	1.06793	0.925774	0.128195	0.540607	0.236796	-1.29561	-1.86657	-0.574213	0.95251	0.531526	-0.975128
Mca04421	fatty acyl- reductase 1-like	0.811889	1.39685	0.633655	-0.66421	-0.899313	-0.539583	-0.327175	0.0219748	-0.43409	1.10437	-0.309956	-0.281594
Mca04774	bifunctional glutamate proline--trna ligase- partial	1.28293	0.6747	0.902111	-0.623958	-0.623958	-0.3253	-0.623958	-0.348951	-0.313618	0.978816	-0.115269	-0.432736
Mca07320	---NA---	0.764366	0.799131	1.30567	-0.534292	-0.477709	-0.491648	-0.491648	-0.463903	-0.409964	0.781749	0.0978887	-0.4824
Mca27123	PREDICTED: uncharacterized protein LOC103312017	1.04028	0.905436	0.934387	-0.645806	-0.772636	-0.52923	-0.179896	-0.385154	-0.367379	0.972857	-0.161351	-0.36476
Mca21959	PREDICTED: LOW QUALITY PROTEIN: uncharacterized protein LOC103310366	1.16308	0.539506	1.19468	-0.685413	-0.347641	0.10541	-1.05686	-0.767355	-0.145398	0.851291	0.0538744	-0.572935
Mca15971	facilitated trehalose transporter tret1-like	1.01651	0.887631	1.06957	-0.161339	0.282614	-0.161339	-0.807347	-1.38948	-0.736823	0.952073	0.396948	-0.786055
Mca15214	PREDICTED: uncharacterized protein LOC103309434	1.18132	0.784071	1.03844	-0.215929	-0.82946	-0.234912	-0.590674	-0.82946	-0.303392	0.982695	-0.00231772	-0.551682
Mca26028	nuclease harbi1	0.78359	1.38729	0.834542	-0.0391693	-0.0900932	-0.829941	-0.829941	-0.829941	-0.386335	1.08544	0.235093	-0.829941
Mca25378	transcription factor adf-1-like	1.15726	0.605785	1.24613	-0.548167	-0.698727	-0.365303	-0.698727	-0.400068	-0.298189	0.881524	-0.00025383	-0.488033
Mca00155	myb-like protein p	1.24322	0.897242	0.885068	-0.588184	-0.42772	-0.368219	-0.797903	-0.546364	-0.297136	1.07023	-0.0436122	-0.570829
Mca20020	---NA---	1.09593	1.01044	0.919567	0.0353878	-0.438543	-0.771967	-0.521006	-0.557842	-0.771967	1.05319	0.172137	-0.616938
Mca16362	nucleic-acid-binding protein from mobile element jockey-like	1.32162	1.01851	0.686388	-0.355131	-0.809307	-0.711696	-0.430796	-0.24371	-0.475883	1.17007	-0.15935	-0.462067
Mca22591	nonstructural protein ns1	1.2417	0.843306	0.945486	-0.664351	-0.261914	-0.422378	-0.401317	-0.781921	-0.498614	1.0425	0.00640708	-0.535205
Mca17737	---NA---	1.17938	1.18626	0.675924	-1.02778	-1.24487	0.0893327	-0.0984301	-0.688974	-0.0708443	1.18282	-0.532242	-0.23269
Mca04734	gamma-glutamyltranspeptidase 1-like isoform x2	1.08227	0.945251	1.01446	-0.549411	0.300102	0.268954	-0.844288	-1.61839	-0.598949	1.01376	0.255051	-0.731242
Mca15550	alpha-( )-fucosyltransferase	1.13808	0.747056	1.16549	-0.532404	-0.695463	-0.489012	-0.327423	-0.771412	-0.23491	0.942566	-0.0207918	-0.529282
Mca00488	membrane-bound alkaline phosphatase-like	1.07474	0.936941	1.07014	-0.239096	-0.00389193	0.395642	-1.10931	-1.57352	-0.551643	1.00584	0.275716	-0.762396
Mca01765	fatty acyl- reductase 1-like	1.20297	1.13744	0.800535	-0.661251	-0.816137	-0.393904	-0.467527	-0.57735	-0.224777	1.17021	-0.225618	-0.479594
Mca25492	---NA---	1.11328	0.684259	1.34426	-0.523634	-0.523634	-0.523634	-0.523634	-0.523634	-0.523634	0.89877	0.0989984	-0.523634
Mca22198	pro-pol polyprotein	1.28804	0.752739	1.10244	-0.177317	-0.798349	-0.744578	-0.38103	-0.509672	-0.532274	1.02039	0.0422586	-0.545093
Mca14622	---NA---	1.15423	0.978384	1.01491	-0.384186	-0.625194	-0.600426	-0.449037	-0.600426	-0.488258	1.06631	0.0018433	-0.549963
Mca19018	nose resistant to fluoxetine protein 6-like	0.607038	0.409655	2.13163	0.317269	0.158504	0.524298	-1.31471	-1.40722	-1.42646	0.508347	0.869134	-0.732545
Mca26509	jerky protein homolog-like	0.498595	0.711081	1.94936	-0.51007	-0.300147	-0.450481	-0.954372	-0.51007	-0.433898	0.604838	0.379715	-0.638308
Mca14738	tigger transposable element-derived protein 1-like	0.698709	1.10447	1.36362	-0.5278	-0.5278	-0.5278	-0.5278	-0.5278	-0.5278	0.901589	0.102674	-0.5278
Mca01344	---NA---	1.57361	0.935817	0.670763	-0.4167	-0.580198	-0.580198	-0.580198	-0.442695	-0.580198	1.25471	-0.108711	-0.534364
Mca23378	PREDICTED: uncharacterized protein LOC103309501	0.863627	1.56954	0.755445	-0.531436	-0.531436	-0.531436	-0.531436	-0.531436	-0.531436	1.21658	-0.102475	-0.531436
Mca12703	thiamine transporter 2-like	1.13166	1.02223	1.03498	-0.603329	-0.0516861	-0.00525053	-0.633282	-0.947663	-0.947663	1.07694	0.126656	-0.528732
Mca26450	piggybac transposable element-derived protein 3-like	0.948594	1.01634	1.22543	-0.692952	-0.336808	-0.491318	-0.382612	-0.650308	-0.636369	0.982466	0.0652246	-0.508079
Mca19066	nose resistant to fluoxetine protein 6-like	1.08354	1.20515	0.91948	-0.534696	-0.534696	-0.534696	-0.534696	-0.534696	-0.534696	1.14435	-0.0499706	-0.534696
Mca19669	acyl- synthetase family member mitochondrial-like	1.26681	1.02313	0.919164	-0.459067	0.102738	0.0806167	-0.491375	-1.40663	-1.03538	1.14497	0.187612	-0.605797
Mca12920	beta-galactosidase-like	1.14502	1.07395	0.99053	-0.519954	-0.0270751	0.155209	-0.876159	-1.32807	-0.613451	1.10949	0.147834	-0.683008
Mca04488	---NA---	0.930042	1.52394	0.758996	-0.757019	-0.493985	-0.412191	-0.555385	-0.59352	-0.400875	1.22699	-0.164003	-0.520365
Mca04073	PREDICTED: uncharacterized protein LOC107163111	0.83497	1.33234	1.05418	-0.38776	-0.642789	-0.0615882	-0.513506	-1.17518	-0.440665	1.08366	0.00787661	-0.583426
Mca21166	hypothetical protein	0.576191	1.36401	1.28309	-0.443349	-0.580852	-0.456524	-0.580852	-0.580852	-0.580852	0.970099	0.0862949	-0.53941
Mca09337	facilitated trehalose transporter tret1-like	1.03779	1.0963	1.09318	-0.599484	-0.039697	0.152948	-1.03093	-1.27123	-0.438868	1.06704	0.151333	-0.716407
Mca24754	---NA---	0.776407	1.38488	1.10644	-0.729484	-0.729484	-0.384656	-0.729484	-0.154172	-0.54045	1.08064	-0.117509	-0.42277
Mca16598	jerky protein homolog-like	1.28917	1.14291	0.854595	-0.413695	-0.456445	-0.424265	-0.557531	-0.704372	-0.730368	1.21604	-0.00518181	-0.562056
Mca18003	PREDICTED: uncharacterized protein LOC100569382	1.45949	1.03261	0.802001	-0.382424	-0.593928	-0.0242321	-0.72084	-1.4089	-0.163783	1.24605	-0.0581169	-0.717989
Mca20055	multiple inositol polyphosphate phosphatase 1	1.23371	0.928062	1.14012	-0.272685	-0.394976	-0.022881	-0.905591	-1.07305	-0.632709	1.08088	0.157486	-0.667173
Mca09259	cuticle precursor	1.14918	1.10061	1.08599	0.445487	0.11723	0.117535	-1.14269	-1.7344	-1.13894	1.1249	0.549569	-0.919854
Mca26214	52 kda repressor of the inhibitor of the protein kinase-like	1.13032	0.739917	1.49289	-0.424271	-0.58777	-0.58777	-0.58777	-0.58777	-0.58777	0.935117	0.160282	-0.58777
Mca28399	reverse transcriptase	1.34835	0.955593	1.07179	-0.620092	-0.450167	-0.539172	-0.620092	-0.526116	-0.620092	1.15197	0.000508813	-0.561793
Mca26075	probable rna-directed dna polymerase from transposon bs	1.14797	1.20996	1.03835	-0.588993	-0.412567	-0.612645	-0.542823	-0.565724	-0.673527	1.17897	0.0122625	-0.573731
Mca17259	env protein	1.36089	0.920322	1.11826	0.0141884	-0.33064	-0.985812	-0.47465	-0.389534	-1.23303	1.14061	0.26727	-0.616665
Mca18982	silent chromatin protein esc1-like	0.987055	1.34425	1.1162	-0.59309	-0.59309	-0.59309	-0.59309	-0.59309	-0.482059	1.16565	-0.0233267	-0.59309
Mca19674	rna-directed dna polymerase from mobile element jockey-like	1.15982	0.853263	1.45344	-0.647539	-0.647539	-0.647539	-0.604894	-0.604894	-0.314115	1.00654	0.0527873	-0.619109
Mca27287	eukaryotic translation initiation factor 3 subunit i	1.17116	1.01167	1.30715	-0.177524	-0.38435	-0.366038	-0.774307	-0.860312	-0.927447	1.09141	0.248425	-0.666886
Mca19996	rna-directed dna polymerase from mobile element jockey-like	0.902133	1.17373	1.4239	-0.583294	-0.583294	-0.583294	-0.583294	-0.583294	-0.583294	1.03793	0.0857712	-0.583294
Mca25111	---NA---	1.36322	1.11452	1.02811	-0.54322	-0.1204	-0.473025	-0.770597	-0.705362	-0.893242	1.23887	0.121496	-0.649661
Mca20417	cgg triplet repeat-binding protein 1	1.12007	1.02872	1.36005	-0.584807	-0.584807	-0.584807	-0.584807	-0.584807	-0.584807	1.07439	0.0634793	-0.584807
Mca10642	---NA---	1.14173	1.27969	1.09472	-0.655111	-1.21583	-0.345109	0.0277562	-0.651622	-0.676224	1.21071	-0.258738	-0.322991
Mca10734	PREDICTED: uncharacterized protein LOC103310331	0.865488	1.61415	1.07947	-0.583497	-0.916921	-0.916921	0.393419	-0.618263	-0.916921	1.23982	-0.140317	-0.380588
Mca27340	transposable element p transposase isoform x1	1.23105	1.08242	1.25261	-0.886604	0.239713	-0.559029	-0.743112	-1.00444	-0.61261	1.15673	0.201907	-0.76886
Mca26222	trihelix transcription factor gt-3b-like	1.36509	1.02877	1.18525	-0.900673	-0.182186	-0.532285	-0.775142	-0.716248	-0.472579	1.19693	0.0341292	-0.674558
Mca25993	acyl- synthetase family member mitochondrial-like	1.3463	1.11189	1.17625	-0.711594	0.0605068	0.0614843	-0.812741	-1.19502	-1.03707	1.22909	0.175053	-0.648758
Mca24251	pancreatic lipase-related protein 2-like	1.17428	1.22568	1.24716	-0.590529	-0.645887	-0.24963	-0.662364	-0.990752	-0.507969	1.19998	0.00358257	-0.634249
Mca11068	fumarylacetoacetase	1.35922	1.12708	1.16389	-0.547143	-0.0900349	-0.35317	-0.684481	-1.1849	-0.790462	1.24315	0.17557	-0.740849
Mca26559	---NA---	1.2425	1.67339	0.765025	-0.613487	-0.613487	-0.613487	-0.613487	-0.613487	-0.613487	1.45795	-0.153983	-0.613487
Mca15213	endonuclease-reverse transcriptase	1.33919	1.13808	1.21208	-0.71392	-0.71392	-0.71392	-0.71392	-0.56336	-0.270313	1.23864	-0.0719197	-0.663733
Mca22934	---NA---	1.3863	1.26371	1.04371	-0.697116	0.00596402	-0.65898	-1.37519	-1.14107	0.172662	1.32501	0.117519	-1.05841
Mca19531	udp-glucuronosyltransferase 2b15-like	1.20164	1.23058	1.27154	-0.478477	-0.850446	-0.455245	-0.555439	-0.590445	-0.77372	1.21611	-0.019126	-0.53371
Mca14593	lysosomal acid phosphatase-like	1.41231	1.2609	1.03444	-0.805807	-0.452887	-0.174203	-0.527397	-0.876918	-0.870437	1.3366	-0.0747509	-0.526173
Mca11727	larval cuticle protein a2b-like	1.93892	1.1256	0.647004	-0.646043	-0.796603	-0.796603	-0.646043	-0.545641	-0.280587	1.53226	-0.265214	-0.662762
Mca16597	probable multidrug resistance-associated protein lethal 03659	1.41842	1.27176	1.03084	-0.623094	-0.277856	-0.31985	-0.562163	-1.17596	-0.7621	1.34509	0.0432952	-0.68599
Mca19238	reverse transcriptase	0.972365	1.36093	1.44525	-0.750101	-0.511314	-0.707457	-0.750101	-0.523593	-0.535976	1.16665	0.0612771	-0.660383
Mca18228	fibrinogen silencer-binding	1.48707	1.22282	1.07135	-0.502822	-0.577247	-1.03244	-0.293151	-0.719852	-0.655721	1.35494	-0.00290544	-0.681815
Mca03421	protein star-like	1.257	1.09137	1.45823	-0.401797	-0.771442	-0.823437	-0.696804	-0.947765	-0.165357	1.17419	0.094996	-0.822669
Mca26215	52 kda repressor of the inhibitor of the protein kinase-like	1.15341	0.965893	1.69373	-0.69859	-0.320078	-0.69859	-0.69859	-0.69859	-0.69859	1.05965	0.22502	-0.69859
Mca06436	peroxidase-like	1.44242	1.23916	1.13684	-0.827549	-0.501764	-0.38147	-0.415273	-0.646328	-1.04604	1.34079	-0.0641565	-0.481024
Mca14032	alpha-tocopherol transfer	1.41126	1.16074	1.24888	-0.566834	-0.232007	-0.500728	-0.460276	-1.42774	-0.6333	1.286	0.150014	-0.796247
Mca05387	---NA---	1.12618	1.28168	1.41985	-1.29605	-0.496961	-0.377662	-0.547587	-0.645284	-0.464171	1.20393	-0.124388	-0.523511
Mca27362	PREDICTED: uncharacterized protein LOC100576058	1.24678	1.26036	1.33284	-0.619749	-0.833873	-0.287905	-0.833873	-0.64484	-0.619749	1.25357	-0.04026	-0.588873
Mca00995	tyrosine-protein phosphatase non-receptor type 23-like	1.45233	1.28973	1.12651	0.136853	0.368838	0.553022	-1.07097	-2.32295	-1.53336	1.37103	0.544068	-0.946967
Mca25416	---NA---	1.48497	1.37028	1.0509	-0.710382	-0.710382	-0.710382	-0.710382	-0.710382	-0.354238	1.42762	-0.123287	-0.710382
Mca19930	ester hydrolase c11orf54 homolog	1.46727	1.26515	1.17916	-0.549975	-0.412922	-1.11097	-0.393888	-0.397229	-1.0466	1.36621	0.0720877	-0.634029
Mca23319	PREDICTED: uncharacterized protein LOC107170538	1.60386	1.1406	1.19634	-0.222228	-1.19421	-0.376328	-0.879703	-1.07874	-0.189597	1.37223	-0.0733671	-0.778256
Mca16300	bifunctional lycopene cyclase phytoene synthase-like	1.26346	1.40005	1.29914	-0.220475	0.486917	-0.936682	-1.04978	-1.19286	-1.04978	1.33176	0.521862	-1.05977
Mca18141	bifunctional lycopene cyclase phytoene synthase-like	1.33019	1.26083	1.37699	0.331308	1.38348	0.82946	-2.20743	-2.92503	-1.3798	1.29551	1.03059	-1.43433
Mca25215	endonuclease-reverse transcriptase	0.810504	1.26142	1.91556	-0.664581	-0.664581	-0.664581	-0.664581	-0.664581	-0.664581	1.03596	0.195467	-0.664581
Mca07675	fibronectin- partial	1.404	1.45366	1.13311	-0.635691	-0.680268	-0.333207	-0.701551	-1.08129	-0.558767	1.42883	-0.0609491	-0.705349
Mca11409	---NA---	1.31226	1.52268	1.16687	-0.22809	-0.121175	-0.597613	-1.28467	-1.07055	-0.699711	1.41747	0.272534	-0.984278
Mca07046	PREDICTED: uncharacterized protein LOC100571217, partial	1.47195	1.60987	0.922166	-0.50074	-0.767385	-1.02825	-0.603499	-0.789245	-0.314873	1.54091	-0.11532	-0.806999
Mca25512	zgc:161969 protein	0.971666	1.28989	1.75773	-0.66988	-0.66988	-0.66988	-0.66988	-0.66988	-0.66988	1.13078	0.139322	-0.66988
Mca17324	major facilitator superfamily domain-containing protein 6-like	1.41638	1.33499	1.27663	-0.163401	-0.364195	-0.585349	-0.844579	-1.06835	-1.00212	1.37568	0.249677	-0.83276
Mca07864	repetitive proline-rich cell wall protein 2-like	1.37132	1.3519	1.31384	-0.33809	-0.712027	-0.508886	-0.788939	-0.856047	-0.833065	1.36161	0.087906	-0.717957
Mca28610	cytochrome p450 4c1-like	1.07238	1.06385	1.91216	-0.729322	-0.561594	-0.643022	-0.96495	-0.800205	-0.349291	1.06811	0.207082	-0.802726
Mca27392	zinc finger mym-type protein 1-like	1.28183	1.21636	1.5506	-1.17146	-0.2763	-0.636801	-0.171458	-0.868531	-0.92424	1.24909	0.0342802	-0.55893
Mca22977	fatty acyl- reductase 1-like	1.40162	1.37613	1.29121	-0.0772484	-0.853718	-1.08792	-0.844644	-0.0986618	-1.10677	1.38887	0.120083	-0.677074
Mca18373	krab-a domain-containing protein 2-like	1.68488	1.20503	1.20503	-0.682491	-0.682491	-0.682491	-0.682491	-0.682491	-0.682491	1.44496	-0.0533162	-0.682491
Mca15219	fatty acyl- reductase 1-like	1.27635	1.3361	1.49972	-0.762756	-0.65135	-0.394575	-0.647192	-1.03278	-0.623516	1.30623	0.0285367	-0.691515
Mca23313	alpha-tocopherol transfer	1.51721	1.39774	1.21023	-0.72407	-0.399277	-0.469326	-0.372608	-1.28826	-0.871645	1.45748	0.02896	-0.710064
Mca07173	beta-galactosidase-like	1.52556	1.33307	1.28744	-0.878083	-0.457928	-0.0822823	-0.954784	-1.12336	-0.649635	1.42932	-0.01619	-0.720142
Mca26223	nuclease harbi1	1.54902	1.09114	1.51891	-0.989519	-0.667591	-0.556559	-0.414206	-0.852015	-0.679179	1.32008	-0.0460664	-0.607594
Mca16318	rna-directed dna polymerase from mobile element jockey-like	1.45451	1.31521	1.39455	-0.768738	-0.946134	-0.261337	-0.973356	-0.919417	-0.295284	1.38486	-0.106775	-0.718037
Mca13140	fatty acyl- reductase 1-like	1.40446	1.51042	1.25712	-0.0260054	-1.06481	-0.926878	-1.33005	0.127146	-0.951392	1.45744	0.0554337	-0.709927
Mca22238	PREDICTED: uncharacterized protein LOC103310378	1.35147	1.03737	1.80009	-0.698156	-0.698156	-0.698156	-0.698156	-0.698156	-0.698156	1.19442	0.134594	-0.698156
Mca25331	zinc finger mym-type protein 1-like	1.4356	1.50794	1.26183	-0.833587	-1.0601	-0.484783	-0.446563	-1.0601	-0.320247	1.47177	-0.210616	-0.663814
Mca20926	PREDICTED: uncharacterized protein LOC103311386	1.37276	1.15984	1.69335	-0.731575	-0.731575	-0.731575	-0.568076	-0.731575	-0.731575	1.2663	0.0767322	-0.677076
Mca19826	acylamino-acid-releasing enzyme-like	1.5088	1.46636	1.2565	-0.998095	-0.675516	-0.487762	-0.319616	-1.17087	-0.579805	1.48758	-0.139037	-0.659417
Mca16599	conserved hypothetical protein	1.60542	1.494	1.1615	-0.394579	-0.649836	-0.58611	-0.604032	-0.995223	-1.03114	1.54971	0.0390292	-0.728455
Mca07285	non-catalytic module family expn protein	1.32114	1.57238	1.36944	-1.26489	-1.21449	-0.648223	-1.02883	1.22396	-1.33048	1.44676	-0.369981	-0.151029
Mca23816	---NA---	1.92694	1.23153	1.11535	-0.436883	-0.7748	-0.837488	-0.864247	-0.579249	-0.78116	1.57924	-0.03211	-0.760328
Mca12936	macrophage migration inhibitory factor	1.51487	1.33563	1.46016	-0.748761	-0.506233	-0.800895	-0.743381	-0.671799	-0.839596	1.42525	0.0683882	-0.738692
Mca03935	glutathione s-transferase isoform d	1.58679	1.33978	1.38707	-0.734852	-0.0667532	-0.679031	-0.449116	-0.768578	-1.61531	1.46328	0.195156	-0.632241
Mca25201	glucose dehydrogenase	0.944778	1.46473	2.00304	-0.957632	-0.635704	-0.821654	-0.372669	-0.892044	-0.732845	1.20475	0.136569	-0.695456
Mca18907	52 kda repressor of the inhibitor of the protein kinase-like	1.46348	1.61773	1.36775	-0.89829	-0.89829	-0.800679	-0.696656	-0.89829	-0.256744	1.5406	-0.142944	-0.798542
Mca14739	PREDICTED: uncharacterized protein LOC107165096	1.15049	1.81834	1.50007	-0.744816	-0.744816	-0.744816	-0.744816	-0.744816	-0.744816	1.48441	0.00347926	-0.744816
Mca13613	nose resistant to fluoxetine protein 6-like	1.66893	1.60974	1.23198	-0.9088	-0.670013	-0.797769	-0.784472	-0.852217	-0.497374	1.63933	-0.115612	-0.811486
Mca01915	methyltransferase-like protein 13	1.3586	1.50926	1.73292	-0.953839	-0.132123	-0.147061	-1.18949	-1.18759	-0.990676	1.43393	0.215653	-0.841382
Mca04958	---NA---	1.52232	1.40302	1.72826	-0.682375	-0.659105	-0.981033	-0.791999	-0.682375	-0.856705	1.46267	0.128926	-0.818469
Mca01384	---NA---	1.81512	1.8967	0.943294	0.431232	0.16259	-0.0219404	-1.21534	-2.24125	-1.7704	1.85591	0.512372	-1.15951
Mca05910	dopamine n-acetyltransferase-like isoform x1	1.53733	1.61841	1.50377	-0.497488	-0.32947	-1.36071	-0.614186	-0.449764	-1.40789	1.57787	0.225603	-0.808219
Mca28211	zinc finger mym-type protein 1-like	1.85024	1.44448	1.39748	-0.782032	-0.782032	-0.782032	-0.782032	-0.782032	-0.782032	1.64736	-0.0555283	-0.782032
Mca22066	tpa_inf: cathepsin b	1.72855	1.43024	1.56804	-0.451277	0.10091	-0.655636	-0.920464	-1.23167	-1.5687	1.5794	0.40589	-0.935922
Mca18908	52 kda repressor of the inhibitor of the protein kinase-like	1.57496	1.74114	1.47458	-0.774942	-1.29096	-1.01595	-1.00408	-0.658689	-0.0460699	1.65805	-0.197107	-0.892905
Mca19237	rna-directed dna polymerase from mobile element jockey-like	1.26554	1.74485	1.80939	-0.868682	-0.868682	-0.798293	-0.868682	-0.868682	-0.546754	1.50519	0.0240082	-0.845219
Mca20677	farnesol dehydrogenase-like	1.75157	1.58009	1.5271	-0.707908	-0.702965	-0.687562	-0.688236	-0.801917	-1.27017	1.66583	0.0387425	-0.725905
Mca19995	---NA---	1.31494	1.63621	1.925	-0.812691	-0.812691	-0.812691	-0.812691	-0.812691	-0.812691	1.47558	0.099871	-0.812691
Mca06958	ethylmalonyl- decarboxylase	1.94071	1.65412	1.29195	-0.67123	-0.643963	-0.523751	-0.772834	-1.15518	-1.11983	1.79741	-0.00774614	-0.817254
Mca19781	PREDICTED: uncharacterized protein LOC103308587	1.47184	1.87869	1.53816	-0.762325	-0.847573	-1.04921	-0.762325	-0.693063	-0.7742	1.67527	-0.0239132	-0.834865
Mca28672	proline-rich protein 4-like	1.65721	1.66526	1.57498	-0.0696488	0.065575	0.337271	-1.19413	-2.4155	-1.62102	1.66123	0.523637	-1.09079
Mca18372	krab-a domain-containing protein 2-like	2.00397	1.51855	1.3839	-0.817736	-0.817736	-0.817736	-0.817736	-0.817736	-0.817736	1.76126	-0.0838584	-0.817736
Mca00614	hypothetical protein X777_10520	1.88167	1.44778	1.62487	-0.612525	-0.911183	-0.911183	-0.697059	-0.911183	-0.911183	1.66472	0.0337204	-0.839808
Mca19994	---NA---	1.29329	1.77397	1.8991	-0.827727	-0.827727	-0.827727	-0.827727	-0.827727	-0.827727	1.53363	0.0812167	-0.827727
Mca26076	reverse transcriptase	1.81282	1.49235	1.67221	-0.569576	-0.615869	-1.12448	-0.669111	-0.866413	-1.13194	1.65259	0.162255	-0.886668
Mca23251	atp-binding cassette sub-family f member 1	1.74152	1.50421	1.82424	-0.629353	-0.858433	-0.83726	-0.767512	-0.992443	-0.984973	1.62287	0.112152	-0.865738
Mca04487	nose resistant to fluoxetine protein 6-like	1.56652	1.65497	1.85739	-0.415747	-0.875036	-1.01786	-1.30526	-0.708415	-0.756556	1.61075	0.188869	-1.01051
Mca22971	glucose dehydrogenase	1.26493	1.65139	2.20387	-0.531709	-0.230419	-1.11391	-1.25764	-1.03329	-0.953222	1.45816	0.480581	-1.13494
Mca04489	nose resistant to fluoxetine protein 6-like	1.41878	1.82028	1.89301	-1.01121	-0.991307	-1.13674	-0.697316	-0.573801	-0.7217	1.61953	-0.0365012	-0.802618
Mca05111	---NA---	1.58759	1.77494	1.79198	-1.46373	-1.56134	-1.38502	2.11786	-1.47728	-1.38502	1.68127	-0.411029	-0.248145
Mca27614	PREDICTED: uncharacterized protein LOC105687462	1.6216	1.70336	1.86496	-0.836557	-0.879201	-0.879201	-0.879201	-0.879201	-0.836557	1.66248	0.0497343	-0.879201
Mca07323	cytochrome p450 6bq10	1.80343	1.71555	1.68454	-0.977128	-0.360096	-0.437782	-0.87909	-1.36281	-1.18662	1.75949	0.115774	-0.893227
Mca10432	chorion peroxidase-like	1.82995	1.71236	1.67022	-0.898456	-0.294976	-0.13984	-0.922254	-1.51481	-1.44219	1.77115	0.15893	-0.858967
Mca19997	---NA---	1.44132	1.77245	2.06986	-0.880606	-0.880606	-0.880606	-0.880606	-0.880606	-0.880606	1.60689	0.102883	-0.880606
Mca07516	hybrid sensor histidine kinase response regulator	1.95212	1.49242	1.84163	-0.6827	-0.494756	-0.613901	-0.899925	-1.38169	-1.21319	1.72227	0.221391	-0.965172
Mca22970	glucose dehydrogenase	1.59883	1.98978	1.80789	-1.46965	-1.01154	-0.813601	-0.171226	-0.664375	-1.26611	1.79431	-0.224434	-0.549734
Mca19789	52 kda repressor of the inhibitor of the protein kinase-like	1.40186	1.67429	2.32488	-0.94864	-0.94864	-0.851029	-0.79808	-0.94864	-0.905995	1.53807	0.142532	-0.865916
Mca04939	acyl- delta desaturase-like	1.90125	1.84994	1.67387	-0.410834	-0.729383	-0.959884	-1.20766	-1.01538	-1.10193	1.8756	0.177885	-1.06097
Mca20573	nuclease harbi1	1.60262	1.99926	1.82558	-1.05115	-1.11472	-0.188035	-1.26528	-1.08896	-0.71931	1.80094	-0.113432	-0.847423
Mca04595	cytolethal distending toxin subunit b	2.18094	1.88787	1.41817	-0.791768	-0.173557	0.524285	-1.09817	-2.53344	-1.41434	2.03441	0.150948	-1.03577
Mca19508	glyoxylate reductase hydroxypyruvate reductase-like	1.75904	1.83365	1.97104	-0.516943	-0.416432	-0.881373	-1.09541	-1.90034	-0.753227	1.79635	0.345887	-1.29238
Mca07515	---NA---	2.19431	1.68689	1.72848	-0.680739	-0.568018	-0.664657	-1.03361	-1.60974	-1.05291	1.9406	0.159906	-1.10267
Mca17389	serine threonine-protein phosphatase pp1-beta	2.08093	1.71752	1.83799	-0.478375	-1.14539	-1.20154	-0.735871	-1.2363	-0.838965	1.89922	0.0714087	-1.0579
Mca12540	linear gramicidin synthase subunit d-like	1.6791	1.91605	2.06355	-0.910156	-0.0133865	-0.0970149	-1.42315	-1.34127	-1.87372	1.79758	0.380001	-0.953812
Mca19702	myb sant-like dna-binding domain-containing protein 3	1.69727	2.01183	2.01183	-0.95349	-0.95349	-0.95349	-0.95349	-0.95349	-0.95349	1.85455	0.0349509	-0.95349
Mca10448	---NA---	1.41592	1.93981	2.36579	-1.09757	-1.09757	-0.612148	-1.09757	-1.09757	-0.719063	1.67786	0.0568789	-0.935766
Mca24347	---NA---	1.57235	2.19966	1.98799	-0.995687	-0.995687	-0.995687	-0.995687	-0.995687	-0.781562	1.886	-0.00112768	-0.995687
Mca20402	glucose dehydrogenase	2.00837	2.06654	1.70121	-0.619476	-0.812121	-0.819246	-0.915215	-1.22007	-1.38999	2.03746	0.0898701	-0.984843
Mca09738	glucose dehydrogenase	2.04297	1.93308	1.84154	-1.29204	-0.590551	-1.37951	0.0216491	-1.12913	-1.44801	1.98803	-0.0136859	-0.828996
Mca13167	peptide transporter family 1-like	1.877	2.07174	1.90132	-0.898378	-0.179849	-0.559753	-1.37316	-1.57798	-1.26095	1.97437	0.274366	-1.1703
Mca11205	soluble calcium-activated nucleotidase 1	2.14712	1.94872	1.80454	-1.22221	-0.00283015	0.470038	-1.07761	-2.2899	-1.77787	2.04792	0.193165	-0.965823
Mca13270	proteasome activator complex subunit 3-like	1.99137	1.85695	2.05341	-1.23051	-0.808277	-0.931851	-0.908582	-0.955503	-1.06701	1.92416	0.00487527	-0.931979
Mca02897	vacuolar-processing enzyme-like	2.00336	1.87694	2.06761	-0.510928	0.055713	0.308162	-1.93757	-2.40902	-1.45427	1.94015	0.537465	-1.34614
Mca27438	udp-glucuronosyltransferase 2b1-like	1.74894	1.98922	2.22855	-1.27427	-0.760802	-0.898305	-1.05031	-1.53951	-0.44351	1.86908	0.0644918	-1.16271
Mca19998	---NA---	1.86131	1.91215	2.20654	-0.996666	-0.996666	-0.996666	-0.996666	-0.996666	-0.996666	1.88673	0.0710676	-0.996666
Mca14094	peroxidase-like	1.93705	1.94852	2.13325	-1.04362	-0.994151	-1.22897	-0.830592	-1.40947	-0.512019	1.94279	0.0318273	-1.15634
Mca27047	farnesol dehydrogenase-like	2.08163	1.99812	1.98144	-0.933194	-0.632054	-0.831042	-0.775079	-1.3529	-1.53692	2.03987	0.138731	-0.986341
Mca00315	defense protein l 34fc-like	2.03041	2.0096	2.03542	-1.28544	-0.687561	-0.316969	-1.0188	-1.64826	-1.11839	2.02	0.0208036	-0.994675
Mca21466	zinc finger bed domain-containing protein 5	2.0212	2.10133	1.95917	-1.29784	-1.29784	-1.29784	-0.601846	-1.16034	-0.425997	2.06127	-0.21217	-1.02001
Mca11204	cg5276-pa	2.27614	2.05318	1.75876	-1.1332	-0.197947	0.46084	-1.10746	-2.22103	-1.88928	2.16466	0.142539	-0.955884
Mca19239	heterogeneous nuclear ribonucleoprotein l-like protein	1.60281	1.74283	2.78194	-1.15634	-1.15634	-1.00578	-1.15634	-1.15634	-0.49642	1.67282	0.156417	-1.10616
Mca14854	PREDICTED: uncharacterized protein LOC100570877	2.28351	2.06206	1.78707	-0.668713	0.0430775	-0.39123	-1.09573	-1.31139	-2.70865	2.17278	0.387144	-0.932784
Mca19235	mini-chromosome maintenance complex-binding	1.69308	2.21752	2.2861	-1.14285	-1.14285	-1.01852	-1.14285	-1.14285	-0.606793	1.9553	0.000135923	-1.1014
Mca17952	udp-glucuronosyltransferase 2b17-like	2.02954	1.98986	2.18968	-1.13581	-0.875521	-0.40159	-1.02498	-1.60487	-1.1663	2.0097	0.0594491	-1.01048
Mca25227	---NA---	2.12769	2.02672	2.07729	-1.09264	-1.09264	-1.09264	-1.09264	-0.995026	-0.866128	2.07721	-0.0359951	-1.0601
Mca13432	PREDICTED: uncharacterized protein LOC103310381	2.05115	2.01946	2.24505	-1.10069	-0.368159	0.336236	-2.32018	-2.48319	-0.379683	2.0353	0.258736	-1.48904
Mca01766	fatty acyl- reductase 1-like	2.10959	2.14243	2.06763	-1.05088	-0.985692	-1.02088	-0.651073	-1.32364	-1.28748	2.12601	0.0103533	-0.998532
Mca24809	---NA---	2.06372	2.13885	2.13178	-0.302438	-0.599389	-2.35259	-0.470721	-0.779781	-1.82943	2.10129	0.409984	-1.20103
Mca06693	cilia- and flagella-associated protein 69-like	2.36629	2.20358	1.88479	-1.26486	0.897737	0.239665	-0.948546	-2.01975	-3.3589	2.28493	0.505887	-0.909542
Mca19673	---NA---	2.17151	1.76679	2.53725	-1.04386	-1.36579	-1.36579	-1.18947	-1.21523	-0.295401	1.96915	0.042532	-1.25683
Mca16600	probable multidrug resistance-associated protein lethal 03659	2.13541	2.27541	2.06772	-0.976938	-0.561175	-0.945355	-1.02115	-1.80476	-1.16917	2.20541	0.176536	-1.25709
Mca22992	zinc finger mym-type protein 1-like	2.08976	2.26088	2.23073	-1.15055	-1.15055	-1.15055	-1.15055	-1.15055	-0.828622	2.17532	-0.0234558	-1.15055
Mca19672	---NA---	2.30061	1.89186	2.67046	-1.39649	-1.39649	-1.39649	-1.20746	-1.233	-0.232995	2.09624	-0.040844	-1.27898
Mca20960	reverse transcriptase	1.94922	2.7202	2.21084	-1.14671	-1.14671	-1.14671	-1.14671	-1.14671	-1.14671	2.33471	-0.0275254	-1.14671
Mca11740	polyprotein (gag pol) of ty1 copia retrotransposon	2.4877	2.20008	2.20523	-0.871968	-1.60315	-0.692419	-1.11772	-1.18092	-1.42683	2.34389	-0.0899621	-0.997021
Mca20577	kda protein in nof-fb transposable partial	2.19304	2.03057	2.69773	-1.53335	0.825698	-0.0871637	-1.47318	-1.78074	-2.87259	2.1118	0.663357	-1.1137
Mca20961	---NA---	1.97582	2.83535	2.18995	-1.1941	-1.1941	-1.1941	-1.0306	-1.1941	-1.1941	2.40559	-0.0660863	-1.1396
Mca16034	---NA---	2.19612	2.43112	2.39295	-1.05248	-1.22881	-1.22881	-1.22881	-1.22881	-1.05248	2.31362	0.0372215	-1.22881
Mca27613	PREDICTED: uncharacterized protein LOC100574009, partial	2.47479	2.40061	2.16047	-1.1999	-1.1999	-1.1999	-1.0364	-1.1999	-1.1999	2.4377	-0.0797738	-1.1454
Mca19236	---NA---	1.96127	2.50406	2.57561	-1.31969	-1.31969	-1.15619	-1.31969	-1.31969	-0.605993	2.23266	-0.021255	-1.26519
Mca07514	rna-binding protein 14-like	2.45867	2.25345	2.33483	-0.588352	-0.2653	0.489898	-1.57472	-3.25776	-1.85072	2.35606	0.493727	-1.44753
Mca25661	nose resistant to fluoxetine protein 6-like	2.62747	2.29297	2.15833	-1.35894	-1.35894	-1.09591	-1.13243	-1.08394	-1.0486	2.46022	-0.186518	-1.10409
Mca17855	---NA---	2.34639	2.40192	2.33752	-1.68129	-1.38263	-0.418256	-1.68129	-1.32515	-0.597226	2.37416	-0.242133	-1.14156
Mca12519	phosphatidylinositol 4-phosphate 5-kinase type-1 alpha-like isoform x3	2.53877	2.23747	2.32337	-1.27476	-1.27476	-1.27476	-1.27476	-1.13725	-0.86333	2.38812	-0.0753808	-1.22892
Mca25228	krab-a domain-containing protein 2-like	2.43895	2.33491	2.3873	-1.27034	-1.27034	-1.27034	-1.27034	-1.11978	-0.960003	2.38693	-0.0511297	-1.22016
Mca25992	PREDICTED: uncharacterized protein LOC100570454	2.27296	2.31546	2.60767	-1.63873	-1.63873	-1.32839	-0.638733	-1.5144	-0.437099	2.29421	-0.223264	-1.16051
Mca25229	---NA---	2.37999	2.46786	2.36617	-1.27307	-1.27307	-1.27307	-1.27307	-1.13556	-0.986186	2.42393	-0.0599898	-1.22723
Mca19539	PREDICTED: uncharacterized protein LOC107165083 isoform X2	2.6706	2.46867	2.14088	-1.36726	-0.48669	0.198025	-1.15671	-2.23454	-2.23296	2.56963	0.0956427	-1.06441
Mca18909	PREDICTED: uncharacterized protein LOC100570454	2.28091	2.59043	2.42386	-1.16478	-1.86965	-1.49114	-1.35364	-1.42605	0.0100529	2.43567	-0.203523	-1.42361
Mca20578	PREDICTED: uncharacterized protein LOC100570877	2.65851	2.51269	2.28175	-1.41582	0.574345	0.0605395	-1.53024	-2.08204	-3.05972	2.5856	0.48009	-1.18392
Mca20576	PREDICTED: uncharacterized protein LOC100570877	2.65885	2.51326	2.28286	-1.41065	0.57213	0.0603181	-1.53188	-2.08419	-3.0607	2.58605	0.481446	-1.18525
Mca16981	rna-directed dna polymerase from mobile element jockey-like	2.52915	2.44197	2.54137	-1.37411	-1.30113	-1.21939	-1.28185	-1.04133	-1.29468	2.48556	-0.0446219	-1.18086
Mca00210	facilitated trehalose transporter tret1-like	2.41711	2.46099	2.70366	-0.934243	-1.16101	-1.4302	-1.31188	-1.45508	-1.28934	2.43905	0.202799	-1.39905
Mca24407	nucleic-acid-binding protein from mobile element jockey-like	2.19255	2.48734	2.90367	-1.31588	-1.31588	-1.31588	-1.21827	-1.31588	-1.10176	2.33994	0.0906356	-1.28335
Mca18229	nuclease harbi1	2.6981	2.40663	2.6007	-1.70252	-1.5181	-0.0994597	-1.74692	-1.8044	-0.834029	2.55237	-0.20664	-1.21693
Mca23171	---NA---	2.87639	2.71237	2.39754	-1.51798	-1.51798	-1.2311	-1.21932	-1.51798	-0.98193	2.79438	-0.212809	-1.3228
Mca13431	PREDICTED: uncharacterized protein LOC103310381	2.58735	2.57819	2.9753	-1.39645	-1.19112	-0.743295	-1.67352	-1.76973	-1.36673	2.58277	0.129245	-1.39552
Mca22761	PREDICTED: uncharacterized protein LOC100570877	2.97384	2.91529	2.58808	-1.69821	0.803323	0.171855	-1.54477	-2.43969	-3.76972	2.94457	0.564398	-1.27087
Mca22378	---NA---	2.84214	2.83823	2.88452	-1.62644	-1.62644	-1.62644	-1.30451	-1.62644	-0.754599	2.84018	-0.122789	-1.51913
Mca19450	PREDICTED: uncharacterized protein LOC100574284	2.90531	2.9259	3.00631	-2.01859	-1.99935	-1.82836	-1.20433	-1.23213	-0.554759	2.9156	-0.337208	-1.42161
Mca16980	PREDICTED: uncharacterized protein LOC100164207 isoform X1	2.9322	3.01186	2.99005	-1.47581	-1.68927	-1.72374	-1.45654	-1.03959	-1.54914	2.97203	-0.0583449	-1.40663
Mca22824	cytochrome p450 4c1-like	3.05807	2.96847	2.94235	-1.18118	-1.84333	-1.2283	-1.53256	-1.50592	-1.67761	3.01327	-0.0273852	-1.42226
Mca20306	PREDICTED: uncharacterized protein LOC100570454	2.95703	3.03037	3.08266	-2.24539	-2.24539	-1.71932	-0.889242	-1.98235	0.0116246	2.9937	-0.46937	-1.5303
Mca16243	cytochrome p450 4c1-like	2.81629	3.20203	3.0758	-1.69239	-1.43605	-1.65676	-1.60304	-1.35135	-1.35452	3.00916	-0.0175465	-1.53705
Mca22267	---NA---	2.98577	2.89342	3.29961	-1.35176	-1.20289	-1.81642	-1.81642	-1.81642	-1.17488	2.93959	0.24832	-1.81642
Mca14218	PREDICTED: uncharacterized protein LOC100570877	3.19605	3.10889	2.97417	-1.98612	0.819283	0.581092	-1.68355	-2.80917	-4.20065	3.15247	0.602447	-1.30388
Mca03966	PREDICTED: uncharacterized protein LOC103309923	3.44675	3.32346	2.53467	-1.85007	-1.29425	-1.63595	-1.62356	-1.85007	-1.05098	3.38511	-0.203218	-1.70319
Mca13168	peptide transporter family 1-like	3.19081	3.15627	3.25208	-1.20078	-1.48457	-1.6227	-1.83021	-1.7602	-1.7007	3.17354	0.188913	-1.73771
Mca27781	PREDICTED: uncharacterized protein LOC100570877	3.53098	3.39681	3.01851	-2.29834	0.9756	0.239243	-1.25386	-2.46279	-5.14614	3.46389	0.565255	-1.15914
Mca24131	---NA---	3.29252	3.4359	3.24555	-1.76925	-1.76925	-1.76925	-1.76925	-1.76925	-1.12771	3.36421	-0.097653	-1.76925
Mca18026	nuclease harbi1	3.50345	3.29364	3.25119	-1.44515	-1.49246	-1.62174	-1.88478	-1.84038	-1.76376	3.39855	0.104524	-1.7823
Mca26898	PREDICTED: uncharacterized protein LOC100570454	3.40851	3.21467	3.47312	-2.55873	-2.20562	-2.80969	-0.0189181	-2.80969	0.306342	3.31159	-0.430409	-1.87943
Mca06376	---NA---	3.9949	2.28285	3.95532	-1.27211	-2.00329	-1.4974	-1.70464	-1.75233	-2.00329	3.13888	0.226638	-1.65146
Mca19306	lactase-phlorizin hydrolase-like	3.47745	3.41424	3.4596	-1.66447	-1.28873	-0.615052	-1.52459	-2.7399	-2.51856	3.44585	0.168803	-1.62651
Mca14608	endonuclease-reverse transcriptase	3.62894	3.26136	3.48676	-1.99866	-1.99866	-1.99866	-1.87433	-1.99866	-0.508092	3.44515	-0.170186	-1.95722
Mca06755	PREDICTED: uncharacterized protein LOC107163242	3.56348	3.41166	3.55578	-2.69316	-2.86948	-2.64297	-0.338411	-2.70598	0.719084	3.48757	-0.668953	-1.89579
Mca14610	chorion peroxidase-like	3.56428	3.43608	3.76291	-1.85714	-2.25768	-2.25768	-1.84626	-2.25768	-0.286829	3.50018	-0.117306	-2.12054
Mca14609	endonuclease-reverse transcriptase	3.80207	3.44004	3.65904	-2.12677	-2.12677	-2.12677	-1.96328	-2.12677	-0.43078	3.62106	-0.19817	-2.07227
Mca19395	PREDICTED: uncharacterized protein LOC100573319	4.07152	3.82485	3.67995	-2.13793	-2.13793	-2.13793	-1.9363	-2.13793	-1.0883	3.94819	-0.198638	-2.07072
Mca06378	---NA---	3.87923	4.0539	3.79815	-1.99704	-1.99704	-1.99704	-1.99704	-1.99704	-1.74608	3.96656	-0.0653088	-1.99704
Mca19396	PREDICTED: uncharacterized protein LOC103307958	4.20642	3.97829	3.71199	-2.20042	-2.20042	-2.20042	-1.90177	-2.20042	-1.19323	4.09235	-0.229621	-2.10087
Mca23428	PREDICTED: uncharacterized protein LOC107171405	3.9669	3.89876	4.24466	-2.12183	-2.12183	-1.81149	-2.12183	-2.12183	-1.81149	3.93283	0.000331952	-2.01839
Mca06377	rna-directed dna polymerase from mobile element jockey-like	4.26582	4.45416	4.19727	-2.15287	-2.15287	-2.15287	-2.15287	-2.15287	-2.15287	4.35999	-0.0361603	-2.15287
Mca03967	---NA---	4.6565	4.62634	4.22718	-2.32596	-2.55247	-2.44144	-2.13024	-2.36344	-1.69648	4.64142	-0.217083	-2.3117
Mca19442	maltase 2-like	4.38462	4.74139	4.68129	-2.5655	-2.5655	-2.5655	-2.02944	-2.5655	-1.51587	4.563	-0.149901	-2.38681
Mca25862	maltase isoform a	5.22824	5.15466	5.36978	-2.91079	-2.82765	-2.92307	-2.52665	-2.77107	-1.79344	5.19145	-0.122889	-2.74026

## Sheet: Table S6
Sample Name:	Myzus.cerasi_Cherry_1	Myzus.cerasi_Cherry_2	Myzus.cerasi_Cherry_3	Myzus.cerasi_cleavers_1	Myzus.cerasi_cleavers_2	Myzus.cerasi_cleavers_3	Myzus.cerasi_cress_1	Myzus.cerasi_cress_2	Myzus.cerasi_cress_3
SNPs	21700	23282	23538	25782	25829	25521	28093	25059	25529
MNPs (multi-nucleotide polymorphisms)	1841	1936	1961	2044	2073	2028	2441	1984	2015
Insertions	325	351	360	379	376	373	368	369	369
Deletions	458	505	517	573	580	575	570	549	574
Indels	57	58	59	68	71	71	70	67	69
SNP Transitions/Transversions	1.74 (24975/14356)	1.73 (26454/15320)	1.72 (26710/15549)	1.69 (26055/15425)	1.71 (27275/15978)	1.71 (27171/15935)	1.69 (29872/17651)	1.70 (25540/15037)	1.70 (27116/15973)
Total Het/Hom ratio	0.22 (4443/19938)	0.25 (5249/20883)	0.25 (5281/21154)	0.61 (10952/17894)	0.46 (9167/19762)	0.44 (8733/19835)	0.43 (9445/22097)	0.59 (10345/17683)	0.44 (8715/19841)
SNP Het/Hom ratio	0.23 (4069/17631)	0.26 (4790/18492)	0.26 (4817/18721)	0.64 (10087/15695)	0.48 (8407/17422)	0.45 (7938/17583)	0.45 (8665/19428)	0.62 (9543/15516)	0.45 (7971/17558)
MNP Het/Hom ratio	0.13 (218/1623)	0.15 (255/1681)	0.15 (259/1702)	0.27 (437/1607)	0.24 (400/1673)	0.26 (421/1607)	0.22 (442/1999)	0.25 (393/1591)	0.24 (390/1625)
Insertion Het/Hom ratio	0.23 (60/265)	0.29 (78/273)	0.28 (78/282)	0.68 (153/226)	0.57 (137/239)	0.50 (124/249)	0.51 (125/243)	0.69 (151/218)	0.39 (104/265)
Deletion Het/Hom ratio	0.24 (90/368)	0.29 (114/391)	0.28 (113/404)	0.79 (252/321)	0.56 (208/372)	0.66 (229/346)	0.52 (194/376)	0.74 (234/315)	0.66 (229/345)
Indel Het/Hom ratio	0.12 (6/51)	0.26 (12/46)	0.31 (14/45)	0.51 (23/45)	0.27 (15/56)	0.42 (21/50)	0.37 (19/51)	0.56 (24/43)	0.44 (21/48)
Insertion/Deletion ratio	0.71 (325/458)	0.70 (351/505)	0.70 (360/517)	0.66 (379/573)	0.65 (376/580)	0.65 (373/575)	0.65 (368/570)	0.67 (369/549)	0.64 (369/574)
Indel/SNP+MNP ratio	0.04 (840/23541)	0.04 (914/25218)	0.04 (936/25499)	0.04 (1020/27826)	0.04 (1027/27902)	0.04 (1019/27549)	0.03 (1008/30534)	0.04 (985/27043)	0.04 (1012/27544)
PI: over 10kb windows
mean	9.17697e-05			0.00011247			0.000112423
Standard devation	9.342e-05			0.00010967			0.00011223

## Sheet: Table S7
Gene	cherry1	cherry2	cherry3	cress1	cress2	cress3	cleavers1	cleavers2	cleavers3	up_regulated_in	annotation	duplication_type
Mca00079	23.73	25.09	28.78	31.28	38.8	30.49	37.19	32.31	53.4	NA	---NA---	singleton
Mca00119	15.47	15.98	14.22	45.19	41.6	49.97	56.47	29.49	35.5	NA	glucose dehydrogenase	dispersed
Mca00382	14.89	18.69	18.84	41.31	32.49	23.9	37.97	43.22	39.51	NA	prohormone-4	dispersed
Mca00489	27.84	25.9	26.62	81.06	71.75	101.14	103.62	85.87	108.1	NA	membrane-bound alkaline phosphatase-like	dispersed
Mca00514	83.8	90.79	96.79	279.02	214.7	191.57	243.03	308.1	261.22	NA	prickle-like protein partial	singleton
Mca00616	433.18	484.35	514.23	2071.19	1469.51	1553.12	1544.3	2315.29	1479.8	NA	sheath partial	singleton
Mca00620	27.55	29.86	33.54	60.2	50.36	42.48	64.9	78.61	65.17	NA	ly6 plaur domain-containing protein 6b-like	singleton
Mca00781	7.66	7.73	6.72	22.08	16.18	14.88	26.6	28.96	23.35	NA	PREDICTED: uncharacterized protein LOC100573104	singleton
Mca00788	22.18	21.53	19.93	22.77	16.95	17.21	19.36	18.1	22.29	NA	maltase isoform c	dispersed
Mca00802	92.86	80.23	71.1	100.22	77.33	68.07	99.54	108.92	104.13	NA	one cut domain family member 3-like	tandem
Mca00818	281.09	248.65	212.73	190.91	205.16	174	141.03	167.97	172.31	NA	pupal cuticle protein 27-like	dispersed
Mca00834	67.3	55.21	48.72	23.01	50.29	18.13	35.75	15.61	13.21	NA	growth differentiation factor 8	dispersed
Mca00838	112.15	103.77	118.81	79.49	65.46	70.5	72.38	55.09	73.35	NA	low affinity immunoglobulin epsilon fc receptor-like	dispersed
Mca01376	154.94	162.12	115.4	100.99	73.98	81.26	75.18	64.14	96.76	NA	serine arginine-rich splicing factor 8-like	dispersed
Mca01472	8.46	12.44	7.11	26.42	21.27	17.49	20.18	25.05	18.18	NA	PREDICTED: uncharacterized protein LOC100573339	singleton
Mca01661	11.57	13.08	10.55	22.62	22.4	16.73	20.28	19.72	24.41	NA	neither inactivation nor afterpotential protein c isoform x1	dispersed
Mca01756	333.13	333.95	326.91	157.46	185.06	140.93	121.05	134.33	160.33	NA	protein yellow	dispersed
Mca01815	3405.04	3520.92	3471.12	1746.94	1467.3	1833.49	1472.93	1526.14	1864.49	NA	zinc finger protein 512b-like	dispersed
Mca01881	128.22	115.18	133.65	122.75	69.21	83.24	36.04	24	46.05	NA	eukaryotic peptide chain release factor gtp-binding subunit-like	singleton
Mca01882	1.16	0.9	1.4	2	0.59	1.05	0.91	0.98	1.08	NA	sporozoite surface protein 2-like	singleton
Mca01883	1.5	2.13	0.59	2.19	3.14	2.5	3.32	2.48	2.28	NA	---NA---	singleton
Mca01905	4.2	2.19	2.78	4.83	5.19	3.86	5.89	5.06	2.89	NA	---NA---	singleton
Mca01955	25.04	24.33	29.33	14.38	13.06	13.37	14.95	15.99	15.58	NA	cyclin-dependent kinase 8-like	singleton
Mca02006	5.14	4.78	6.82	5.15	2.99	4.21	3.64	3.2	4.37	NA	class e vacuolar protein-sorting machinery protein hse1	singleton
Mca02134	2011.38	1872.96	1580.75	1085.31	739.82	1299.1	708.11	1104.83	1049.21	NA	cuticle protein 7-like	dispersed
Mca02135	670.79	818.62	681.13	531.85	349.24	728.71	221.3	516.61	515.19	NA	cuticle protein 7-like	dispersed
Mca02136	6.82	3.68	8.26	9.42	2.67	4.31	4.91	5.18	4.61	NA	cuticle protein 7-like	dispersed
Mca02137	106.1	102.9	109.86	90.96	76.38	89.67	81.77	86.53	114.25	NA	cuticle protein 7-like	dispersed
Mca02139	2598.18	2555.27	2267.35	2267.08	2017.34	1706.36	2232.03	2270.12	2439.92	NA	cuticle protein 7-like	dispersed
Mca02140	1213.58	1180.47	1009.63	781.75	610.91	627.77	713.97	668.88	782.76	NA	cuticle protein 7-like	dispersed
Mca02141	1545.85	1473	1271.36	1421.53	1144.63	1097.52	1410.79	1662.14	1654.78	NA	cuticle protein 7-like	dispersed
Mca02375	1096.53	1043.37	1094.3	461.52	501.26	569.07	501.57	419.3	597.27	NA	cg31997- partial	singleton
Mca02473	7.42	7.75	8.77	22.27	24.37	19.09	23.33	25.17	23.37	NA	tachykinins isoform x1	singleton
Mca02481	6.6	6.67	6.25	8.04	6.76	5.65	9.18	9.65	9.36	NA	dna ligase 1-like	dispersed
Mca02531	4.38	4.26	5.4	12.26	8.77	6.36	11.49	16.59	11.24	NA	PREDICTED: uncharacterized protein LOC107165343 isoform X1	singleton
Mca02655	237.71	214.44	187.69	178.85	160.43	177.85	176.99	205.88	255.57	NA	---NA---	singleton
Mca02656	927.46	1007.56	993.27	1018.79	878.61	946.53	898.07	1118.99	1219.74	NA	repetitive proline-rich cell wall protein 2-like	dispersed
Mca02658	117.71	171.35	179.05	117.22	63.08	236.46	33.69	139.49	197.26	NA	repetitive proline-rich cell wall protein 2-like	dispersed
Mca02809	5.03	4.43	5.47	13.81	12.4	8.69	13.99	12.76	13.57	NA	beat- isoform a	singleton
Mca02894	65.68	63.83	67.09	115.12	97.69	74.04	123.64	117.52	129.52	NA	larval cuticle protein a2b-like	dispersed
Mca02896	5.94	5.81	6.89	9.88	10.46	7.33	10.18	9.37	12.86	NA	cuticle protein 7-like	dispersed
Mca02950	177.36	180.96	180.89	253.73	192.21	194.45	210.34	253.8	221.26	NA	protein yellow	dispersed
Mca03039	10.93	8.73	8.89	9.78	9.34	9.91	8.62	12.34	13.87	NA	PREDICTED: uncharacterized protein LOC107165482	singleton
Mca03138	27.36	34.5	39.61	31.52	25.14	32.38	32.21	33.71	61.24	NA	mediator of rna polymerase ii transcription subunit 15-like	singleton
Mca03217	98.29	98.28	127.34	88.48	72.09	73.24	94.58	89.25	96.76	NA	---NA---	singleton
Mca03243	10.74	9.52	8.17	15	17.19	15.62	11.4	13.61	13.94	NA	tubulointerstitial nephritis antigen-like	dispersed
Mca03374	3.95	4.52	6.46	3.4	4.59	2.95	5.22	3.66	3.73	NA	mediator of rna polymerase ii transcription subunit 26	dispersed
Mca03375	47.5	33.56	40.44	66.06	61.78	47.05	66.47	66.39	69.37	NA	cuticle protein 19-like	dispersed
Mca03376	0.58	1.66	2.08	1.59	1.21	1.97	1.98	1.79	2.29	NA	cuticle protein 7-like	dispersed
Mca03428	7.29	7.93	9.22	9.98	9.31	8.93	11.98	11.3	10.59	NA	glucose dehydrogenase	dispersed
Mca03453	26.19	23.35	20.79	25.39	21.16	18.99	24.27	16.88	25.9	NA	trypsin-1-like	dispersed
Mca03467	15.75	18.31	16.98	12.6	15.11	14.75	14.91	12.86	18.79	NA	adhesive plaque matrix protein isoform x2	singleton
Mca03516	463.31	444.84	367.64	256.65	226.44	233.28	238.49	265.4	298.92	NA	cuticle protein 7-like	dispersed
Mca03517	218.12	258.34	299.43	183.44	112	170.76	122.85	165.2	260.58	NA	dna-directed rna polymerase ii subunit rpb1-like	dispersed
Mca03518	165.39	177.99	190.85	119.41	115.9	116.1	132.68	119.99	174.45	NA	cuticle protein 7-like	dispersed
Mca03519	800.13	788.47	634.66	701.2	361.49	680.19	360.2	827.33	789.27	NA	cuticle protein 7-like	dispersed
Mca03520	19.25	16.4	20.72	14.64	8.82	17.04	9.37	13.2	26.06	NA	cuticle protein 7-like	dispersed
Mca03521	1860.32	1633.82	1389.56	1121.48	805.82	925.54	965.92	1252.52	1278.42	NA	cuticle protein 7-like	dispersed
Mca03522	3366.37	3109.42	2846.97	3902.83	2998.83	2741.42	3656.31	4105.34	4198.52	NA	cuticle protein 7-like	dispersed
Mca03523	7.45	7.25	3.61	4.45	3.34	1.95	4.45	5.25	3.31	NA	cuticle protein 7-like	dispersed
Mca03652	1396.57	1302.68	1276.58	1064.66	1042.79	1051.25	942.71	966.43	1178.36	NA	defense protein hdd11	singleton
Mca03661	2143.54	2192.41	2049.36	1679.88	1556.09	1600.37	1735.05	1382.27	1581.61	NA	early nodulin-75	dispersed
Mca03804	432.81	424.1	430.25	382.91	332	318.12	348.87	378.95	444.5	NA	cuticular protein analogous to peritrophins 3-d1 precursor	dispersed
Mca03900	0.75	0.15	0.14	0.53	0.74	0.51	1.28	1.33	0.44	NA	cellular retinaldehyde binding protein	dispersed
Mca04010	49.08	50.81	36.18	34.17	34.78	35.8	33.96	21.99	50.5	NA	protein takeout-like	dispersed
Mca04055	123.38	122.37	123.23	149.38	136.93	118.64	181.2	162.9	193.18	NA	cuticle protein 19-like	dispersed
Mca04067	1.06	1.4	1.66	3.04	2.7	2.19	3.13	3.07	2.78	NA	carotenoid isomerooxygenase isoform x1	singleton
Mca04188	75.57	76.29	73.47	94.99	90.98	85.14	107.33	108.59	105.2	NA	endoplasmic reticulum aminopeptidase 2-like	dispersed
Mca04242	18.05	16.86	18.52	58.68	54.3	53.99	49.67	67.41	54.35	NA	serine protease 44-like	dispersed
Mca04628	23.77	21.81	23.46	17.95	12.2	23.09	15.82	20.32	17.05	NA	nose resistant to fluoxetine protein 6-like	dispersed
Mca05071	64.91	64.29	76.28	66.07	64.05	60.71	47.43	57.24	64.15	NA	PREDICTED: prisilkin-39-like	dispersed
Mca05072	6757.13	5195.96	4592.41	9044.31	7289.65	6906.34	5197.83	4402.21	4911.83	NA	cuticle isoform x1	dispersed
Mca05338	20.82	18.75	22.06	22.97	19.7	20.04	28.87	21.14	26.6	NA	cuticular protein rr-1 motif 48	dispersed
Mca05372	140.05	121.8	109.28	325.27	258.1	217.69	264.11	374	301.82	NA	ejaculatory bulb-specific protein 3	dispersed
Mca05377	10.35	10.25	13.8	9.81	7.52	10.44	14.52	10.87	15.99	NA	---NA---	singleton
Mca05447	35.15	38.42	38.23	61.46	46.01	49.8	54.4	53.29	58.18	NA	cardioactive peptide	singleton
Mca05677	3.22	3.29	3.17	3.29	3.23	3.03	3.05	3.32	4	NA	mam and ldl-receptor class a domain-containing protein 1-like	dispersed
Mca05783	25.33	21.45	19.54	64.8	55.32	65.39	53.35	58.99	66.67	NA	venom protease-like	dispersed
Mca05785	4.04	4.37	2.43	15.85	14.92	12.18	16.31	21.1	19.41	secondary hosts	venom protease-like	dispersed
Mca06064	106.66	102.08	106.73	56.23	67.49	59.9	45.97	34.15	81.87	NA	trehalase-like	dispersed
Mca06105	0.95	1.11	1.95	1.01	0.9	1.19	1.6	1.2	0.92	NA	arylsulfatase b	dispersed
Mca06115	1434.33	1431.94	1074.62	1137.02	1455.35	1373.57	918.19	1090.01	1161.34	NA	adhesive plaque matrix	dispersed
Mca06149	20.57	18.93	16.44	21	18.99	20.71	21.85	26.74	24.07	NA	adhesive plaque matrix isoform x1	dispersed
Mca06277	2770.19	2866.46	2774.23	1584.7	1426.74	1638.98	1414.12	1640.37	1703.73	NA	tetra-peptide repeat homeobox protein 1-like	dispersed
Mca06278	1104.48	1184.13	1168.64	549.37	564.62	791.66	462.03	558.1	699.75	NA	tetra-peptide repeat homeobox protein 1-like	dispersed
Mca06562	2637.9	2443.03	2169.8	4138.99	3638.12	3109.02	3854.64	3804.83	4115.75	NA	cuticle protein	dispersed
Mca06563	642.35	571.36	493.02	1187.96	915.81	749.84	1008.17	1159.72	1096.15	NA	cuticle protein 7-like	dispersed
Mca06588	1.34	1.71	1.13	2.25	1.72	1.99	1.5	1.62	2.01	NA	protein yellow	dispersed
Mca06687	28.29	30.66	28.92	60.19	33.89	40.1	50.85	59.76	59.6	NA	myosuppressin	singleton
Mca06692	1324.88	1560.43	1619.78	639.6	569.22	1031.24	414.58	655.02	912.22	NA	tetra-peptide repeat homeobox protein 1-like	dispersed
Mca06812	1.12	0.85	1.47	9.04	7.88	7.23	8.95	11.24	10.65	secondary hosts	PREDICTED: uncharacterized protein LOC103310813	dispersed
Mca06815	17.6	16.49	17.43	70.24	58.64	52.78	54.95	80.97	61.73	NA	PREDICTED: uncharacterized protein LOC100576074	dispersed
Mca06816	0.53	0.69	0.52	4.69	3.22	4.12	3.58	6.75	5.51	secondary hosts	PREDICTED: uncharacterized protein LOC103310813	dispersed
Mca06839	1.02	2.18	0.86	2.17	3.57	1.84	2.79	2.75	4.39	NA	PREDICTED: uncharacterized protein LOC107168144	singleton
Mca06864	231.53	204.82	205.31	1268.72	1052.74	937.46	1053.56	1348.82	1112.06	secondary hosts	PREDICTED: uncharacterized protein LOC100164831 isoform X2	singleton
Mca06902	140.72	132.28	119.23	158.44	172.06	154.53	155.75	132.05	153.28	NA	venom protease-like	dispersed
Mca06961	3.68	4.12	2.48	8.51	6.49	6.93	9.86	10.26	8.12	NA	PREDICTED: putative uncharacterized protein DDB_G0282133	singleton
Mca06986	40.19	41.08	42.37	49.1	33.87	45.2	25.53	34.37	38.31	NA	agap012355-pa-like protein	dispersed
Mca06987	50.04	48.02	40.52	33.38	28.71	38.74	21.82	31.53	32.33	NA	pollen-specific leucine-rich repeat extensin-like protein partial	dispersed
Mca06994	264.56	228.19	171.78	176.59	109.62	114.41	109.42	143.88	146.16	NA	cuticle protein 21	dispersed
Mca07065	7.24	5.02	7.27	10.53	8.94	10.57	12.12	13.09	12.57	NA	pdgf- and vegf-related factor 1-like precursor	singleton
Mca07169	9.93	8.66	6.43	16.86	12.28	13.35	17.82	18.85	19.86	NA	glycoprotein hormone alpha-2	singleton
Mca07174	14.81	15.55	19.77	7.39	8.16	7.3	8.14	6.58	8.38	NA	beta-galactosidase-like	dispersed
Mca07207	92.8	100.71	48.63	45.89	17.35	33.58	23.08	19.03	36.51	NA	serine arginine-rich splicing factor 8-like	dispersed
Mca07285	12.51	15.08	12.97	1.25	1.33	2.45	1.65	11.63	1.15	Cherry	non-catalytic module family expn protein	dispersed
Mca07500	5146.49	5006.05	4306.34	2074.72	1538.6	1867.09	1387.32	1879.04	1645.38	NA	endocuticle structural glycoprotein abd-4-like	dispersed
Mca07514	7035.22	6102.26	6456.42	850.32	1063.98	1796.54	428.7	132.82	353.88	Cherry	rna-binding protein 14-like	dispersed
Mca07516	385.57	280.09	357.07	61.24	69.9	64.28	52.54	37.34	42.09	Cherry	hybrid sensor histidine kinase response regulator	dispersed
Mca07765	5.12	5.74	5.64	16.59	12.89	11.87	15.26	17.25	15.8	NA	allatostatin neuropeptide precursor	singleton
Mca07966	1701.48	1599.48	1505.79	2275.79	1734.05	953.99	1889.76	3646.56	1452.97	NA	os-d-like protein	dispersed
Mca07973	10.75	8.14	10.05	8.43	10.29	7.88	10.02	12.81	8.41	NA	transcription factor 21	singleton
Mca08194	10.81	12.22	13.65	7.51	7.23	7.73	7.17	5.56	9.12	NA	lipase 3-like	dispersed
Mca08493	2238.6	2032.1	1573.71	10226.9	8245.99	10919.6	8423.46	11300.2	10496.6	secondary hosts	---NA---	dispersed
Mca08518	1.15	0.54	0.64	20.22	6	8.75	10.19	27.23	19.51	secondary hosts	thaumatin-like protein	dispersed
Mca08560	2.1	3.26	3.05	5.93	3.75	5.02	3.99	3.69	4.75	NA	udp-glucuronosyltransferase 2c1-like	dispersed
Mca08609	152.05	202.04	214.58	156.51	127.6	138.55	164.52	160.66	208.69	NA	dna-directed rna polymerase ii subunit rpb1-like	dispersed
Mca08641	72.81	79.2	77.7	55.45	53.48	53.61	62.98	61.9	74.13	NA	collagen alpha-1 chain-like	dispersed
Mca08684	1.44	1.46	1.38	2.56	2.82	2.12	3.9	3.1	3.78	NA	peptidyl-prolyl cis-trans isomerase b-like	dispersed
Mca08772	44.69	49.29	44.43	38.56	32.75	26.7	40.32	39.01	46.84	NA	aminopeptidase n-like	dispersed
Mca08790	539.58	504.39	470.82	386.35	374.52	344.53	368.86	376.06	421.41	NA	protein takeout	dispersed
Mca08810	111.09	88.88	101.08	116.93	148.4	140.95	136.79	87.22	120.89	NA	collagen alpha-2 chain	singleton
Mca09072	0.92	0.26	0.31	0.97	0.72	0.25	0.86	1	0.38	NA	PREDICTED: uncharacterized protein LOC107163177	singleton
Mca09115	6.91	4.96	8.67	6.74	7.66	5.32	6.89	6.73	6.37	NA	protein takeout-like	dispersed
Mca09213	19.57	16.16	20	33.97	32.8	21.43	32.97	43.8	28.36	NA	PREDICTED: uncharacterized protein LOC107164781	singleton
Mca09245	23.86	19.89	18.75	39.55	41.77	40.4	37.22	43.17	42.33	NA	eclosion hormone	proximal
Mca09259	1840.78	1779.81	1761.85	1129.85	899.72	899.91	375.11	248.57	376.09	Cherry	cuticle precursor	dispersed
Mca09395	0.04	0.09	0.03	0.54	0.99	3.31	0.9	0.54	2.8	secondary hosts	cilia- and flagella-associated protein 57 isoform x1	dispersed
Mca09475	56.91	57.01	71.75	33.67	20.1	25.61	25.23	24.01	30.94	NA	zinc metalloproteinase nas-13-like	dispersed
Mca09662	2.76	1.88	2.84	1.42	1.73	1.7	1.38	1.33	1.44	NA	chorion peroxidase-like	dispersed
Mca09734	74.53	71.8	75.36	79.46	68.94	61.56	76	91.01	75.8	NA	serine proteinase stubble	dispersed
Mca09743	1571.82	1366.83	1178.89	1027.11	986.9	818.95	1009.24	1027.36	968.92	NA	chemosensory protein	dispersed
Mca09787	2834.78	2629.13	2096.21	1609.12	1725.42	1634.99	1766.71	1409.78	1783.45	NA	PREDICTED: prisilkin-39-like	dispersed
Mca09872	0.08	0	0.2	0.17	0.23	0.13	0.2	0.28	0.33	NA	septation ring formation family protein	dispersed
Mca09936	0.09	0.01	0.03	0.05	0.14	0.14	0.18	0.15	0.15	NA	actin-like protein 6a	dispersed
Mca10028	3.9	4.91	6	10.37	8.16	7.32	10.96	11.69	12.38	NA	glucose dehydrogenase	dispersed
Mca10507	1.35	0.96	1.14	2.18	2.08	2.47	2.51	2.1	2	NA	---NA---	dispersed
Mca10566	218.87	248.16	203.82	254.31	150.66	150.71	162.6	167	212.11	NA	cyclin-dependent kinase inhibitor 1c-like	singleton
Mca10686	0.44	0.93	1.47	0.62	0.43	1.76	0	0.53	0.3	NA	---NA---	singleton
Mca10687	22.87	20.73	18.49	30.33	25.95	26.15	26.23	21.86	36.59	NA	collagen alpha-1 chain-like	singleton
Mca10724	0.16	1.45	0.69	1.73	2.24	1.26	1.3	2.12	1.69	NA	nose resistant to fluoxetine protein 6-like	dispersed
Mca10833	3.8	4.18	2.96	4.36	3.45	4.31	4.25	3.56	4.97	NA	angiotensin-converting enzyme	dispersed
Mca11052	6.74	7.63	8.15	20.95	22.06	15.26	23.19	26.06	26.76	NA	retrovirus-related pol polyprotein from transposon partial	dispersed
Mca11388	1134.04	1104.37	1180.84	552.37	604.93	557.7	627.35	508.01	635.48	NA	neurofilament heavy polypeptide-like	dispersed
Mca11427	1.37	3.05	4.38	1.68	2.15	1.72	2.9	1.76	3.28	NA	von willebrand factor type egf and pentraxin domain-containing protein 1	dispersed
Mca11825	3.24	3.78	3.81	11.23	9.84	9.39	9.43	11.95	10.79	NA	glucose dehydrogenase	dispersed
Mca11838	27.24	30.56	26.41	61.28	48.53	49.41	55.82	64.72	60.55	NA	PREDICTED: uncharacterized protein LOC103310518	singleton
Mca11855	1.23	1.92	2.38	3.76	2.89	1.62	1.45	2.49	1.41	NA	cytokine receptor	dispersed
Mca11900	30.84	31.82	36.39	58.42	42.48	52.53	50.09	39.72	35.68	NA	matrix metalloproteinase-14 isoform x2	dispersed
Mca11975	328.05	312.56	260.79	675.14	688.87	617.75	744.43	801.43	802.97	NA	bifunctional endo- -beta-xylanase -like	singleton
Mca12153	23.49	23.57	24.24	58.26	42.65	42.34	52.88	56.76	56.86	NA	prothoracicostatic peptide	singleton
Mca12177	3.33	3.68	3.38	2.71	1.8	1.46	1.74	1.32	2.25	NA	probable chitinase 3	dispersed
Mca12233	17.23	13.94	16.21	58.7	49.85	52.09	59.18	60.49	56.64	NA	thaumatin-like protein	dispersed
Mca12289	1.63	1.82	2.5	5.63	2.79	2.82	3.22	3.19	4.57	NA	glucose dehydrogenase	dispersed
Mca12602	3.06	4.8	2.57	7.08	5.13	6.9	8.8	8.95	8.58	NA	collagen alpha-1 chain-like	singleton
Mca12634	252.17	234.19	231.81	210.43	180.74	166.42	213.8	227.39	244.25	NA	endocuticle structural glycoprotein bd-2-like	dispersed
Mca12809	16.97	23.72	27.37	15.85	15.3	13.43	14.28	12.89	17.62	NA	flocculation protein flo11-like	dispersed
Mca12891	877.67	895.82	641.48	414.93	611.57	690.74	376.02	509.39	619.54	NA	adhesive plaque matrix	dispersed
Mca13009	7.75	11.83	9.87	10.11	8.85	10.1	9.82	11.21	10.73	NA	glucose dehydrogenase	dispersed
Mca13173	29.58	27.88	30.31	70.7	59.99	53.11	70.74	86.39	74.5	NA	neuroendocrine protein 7b2	singleton
Mca13198	8.31	9.4	8.29	14.11	13.66	14.57	12.73	12.6	12.52	NA	fungistatic metabolite	dispersed
Mca13276	291.84	373.02	422.62	343	263.03	403.39	270.66	306.24	573	NA	repetitive proline-rich cell wall protein 2-like	dispersed
Mca13331	1127.93	1149.23	736.93	378.04	753.56	833.63	440.2	413.16	561.85	NA	cuticle precursor	dispersed
Mca13558	51.87	57.69	57.32	65.5	52.83	62.07	55.73	58.07	72.26	NA	pro-resilin-like	dispersed
Mca13758	0.14	0.33	0.21	7.25	4.28	2.67	3.3	10.02	3.68	secondary hosts	probable cytochrome p450 6a13	dispersed
Mca14061	293.72	243	196.23	404.82	327.52	323.38	366.09	477.22	298.32	NA	histidine-rich glyco	dispersed
Mca14161	13.38	13.61	13.77	27.42	27.02	23.36	23.87	28.91	24.39	NA	carbonic anhydrase 2-like	dispersed
Mca14349	336.93	276.92	299.98	1047.08	1023.27	1408.11	1191.86	1065.53	995.86	NA	protein takeout-like	dispersed
Mca14350	19.62	15.67	13.27	11.43	9.71	9.67	8.57	9.1	10.79	NA	protein takeout-like	dispersed
Mca14392	669.52	686.4	668.18	286.57	252.27	341.39	289.29	348.92	398.79	NA	cuticle protein 7-like	dispersed
Mca14393	427.72	493.13	439.63	155.55	126.14	194.13	124.29	174.88	222.14	NA	cuticle protein 7-like	dispersed
Mca14553	141.62	125.52	112.51	154.3	139.6	104.83	181.55	178.26	155.63	NA	glycine-rich cell wall structural protein 2- partial	dispersed
Mca14606	65.89	64.71	70.67	53.62	54.54	62.27	77.09	60.29	86.97	NA	protein yellow-like	dispersed
Mca14682	40.57	44.15	43.41	138.33	95.87	93.39	107.04	136.84	111.15	NA	ACYPI001887	singleton
Mca14686	7.97	10.72	7.86	7.85	4.85	5.73	5.84	7.38	5.87	NA	probable cytochrome p450 6a14	singleton
Mca14782	1549.2	1487.05	1534.81	853.72	797.34	773.44	956.64	878.52	1108.16	NA	cuticle protein 7-like	dispersed
Mca15064	280.34	288.95	294.86	490.26	407.54	468.02	457.83	583.03	484.04	NA	glycine-rich cell wall structural isoform x1	dispersed
Mca15421	91.63	79.36	73.8	49.94	43.37	66.91	47.24	63.8	80.67	NA	cuticle protein	dispersed
Mca15740	269.93	256.16	218.53	282.39	255.19	220.43	213.8	202.84	177.32	NA	PREDICTED: gelsolin-like	singleton
Mca15871	2.11	2.74	2.87	4.45	4.13	1.92	2.96	2.72	2.9	NA	PREDICTED: uncharacterized protein LOC103311148	singleton
Mca16374	0.48	0.91	0.94	1.8	1.72	1.51	2.19	1.35	1.76	NA	lipase 3-like	singleton
Mca16466	26.27	25.18	21.84	16.56	16.49	16.15	15.33	13.51	17.05	NA	chitooligosaccharidolytic beta-n-acetylglucosaminidase	dispersed
Mca16553	384.58	341.58	324.03	335.32	310	273.79	354.89	354.22	392.73	NA	larval cuticle protein lcp-17-like	dispersed
Mca16980	551.61	582.98	574.22	25.03	21.45	20.92	25.38	34.22	23.74	Cherry	PREDICTED: uncharacterized protein LOC100164207 isoform X1	dispersed
Mca17153	35.46	39.44	37.58	65.06	61.82	55.22	71	79.29	72.58	NA	caldesmon isoform x1	singleton
Mca17157	0.17	0.14	0.05	0.5	0.58	0.25	0.39	0.54	0.66	cleavers	adenylate kinase 9-like	dispersed
Mca17244	55.9	60.56	56.8	33.84	36.64	34.03	39.26	36.45	44.49	NA	PREDICTED: uncharacterized protein LOC100163191	singleton
Mca17352	196	167.13	162.55	115.39	155.41	145.88	172.95	135.07	155.31	NA	cartilage oligomeric matrix protein	singleton
Mca17468	4.19	4.4	4.58	4.51	4.06	3.82	4.46	3.1	5.14	NA	endoglucanase 15-like	dispersed
Mca17864	0	0.06	0	0.32	0.13	0.43	0.53	0.71	0.44	secondary hosts	PREDICTED: uncharacterized protein LOC100574363	dispersed
Mca17986	45.21	46.67	45.74	84.57	69.67	67.72	75.36	80.81	66.52	NA	clipa6 protein	dispersed
Mca18572	93.55	95.45	103.41	80.31	79.92	111.21	81.43	61.52	59.14	NA	maverick capsid-like	dispersed
Mca18785	306.3	329.78	344.7	399.66	357.25	316.99	373.58	418.26	499.57	NA	peroxidase-like isoform x2	dispersed
Mca19101	124.9	129.17	166.69	141.78	118.06	128.81	137.95	146.81	161.45	NA	uncharacterized protein LOC100165421 precursor	singleton
Mca19159	8.99	10.71	11.62	14.38	15.47	12.24	14.61	16.34	17	NA	neuropeptide f	singleton
Mca19262	118.67	92.96	129.4	263.03	169.16	117.45	150.18	294.93	152.29	NA	circadian clock-controlled	dispersed
Mca19546	5.38	4.26	5.68	4.94	4.09	3.76	5.4	5.11	5.03	NA	venom serine protease-like	dispersed
Mca20140	5.08	4.02	3.28	7.16	8.42	6.44	5.49	7.19	8.21	NA	---NA---	singleton
Mca20639	105.08	86.84	70.66	36.42	39.86	43.86	44.1	43.39	52.44	NA	cuticle protein 7-like	dispersed
Mca20840	0	1.1	0.65	1.36	1.7	1.3	0.7	1.52	1.07	NA	short-chain dehydrogenase reductase family 16c member 6-like isoform x2	dispersed
Mca21139	69.91	78.16	82.47	221.17	167.22	169.93	188.78	255.5	208.6	NA	glucose dehydrogenase	dispersed
Mca21192	27.74	31.38	29.53	74.15	61.99	63.83	66.89	80.45	70.72	NA	adhesin-like protein	dispersed
Mca21224	47.17	51.04	47.83	76.84	71.04	60.6	76.51	86.22	80.61	NA	carboxypeptidase e-like	dispersed
Mca22031	1.83	1.65	2.38	3.28	3.59	2.52	3.83	2.51	3.9	NA	endoglucanase 15-like	dispersed
Mca22270	618.48	591.46	660.79	1247.19	1186.56	981.78	1104.62	1031.56	1297.27	NA	protein takeout	dispersed
Mca22327	1.66	1.04	1.23	28.22	26.67	19.71	24.09	36.95	27.83	secondary hosts	atp-dependent dna helicase pif6-like	dispersed
Mca22401	152.55	171.14	139.99	155.81	169.87	116.29	162.54	220.61	150.18	NA	protein takeout	dispersed
Mca22940	0	0	0	0	0	0	0	0	0	NA	dihydrouridine synthase domain containing protein	dispersed
Mca23697	70.09	61.8	65.46	115.81	140.89	135.12	148.74	138.72	141.03	NA	fmrfamide-related neuropeptides	singleton
Mca23834	2121.87	2154.71	2006.08	603.06	595.05	527.49	569.79	601.87	515.41	NA	endocuticle structural glycoprotein bd-1-like	dispersed
Mca23918	0.15	0.53	0.13	3.59	4.54	1.76	5.28	4.6	1.96	secondary hosts	thaumatin-like protein	dispersed
Mca24130	0	0.91	0.4	0.91	0.5	0.29	0.77	0.91	0.95	NA	repetitive proline-rich cell wall protein 2-like	dispersed
Mca24190	0	0	0	1.49	1.17	2.41	3.25	1.76	4.39	secondary hosts	PREDICTED: uncharacterized protein LOC107164962	dispersed
Mca24498	18.24	26.93	42.79	12.85	8.1	7.49	5.7	6.61	11.23	NA	glucose dehydrogenase	dispersed
Mca24956	17.08	21.66	19.39	48.61	44.83	36.23	32.86	50.59	38.34	NA	serine protease 44-like	dispersed
Mca25013	299.77	288.73	342.17	193.37	174.91	172.57	206.47	201.97	215.09	NA	cell wall protein awa1-like	singleton
Mca25154	784.82	697.02	704	441.02	368.97	443.72	425.47	506.19	581.21	NA	cuticle protein 7-like	dispersed
Mca25466	99.18	112.25	89.06	214.77	242.3	170.2	232.17	307.87	211.33	NA	protein takeout	dispersed
Mca25670	1.82	1.42	5.05	7.82	3.03	2.45	4.59	3.84	4.01	NA	low quality protein: vacuolar protein sorting-associated protein 62-like	singleton
Mca25932	315.05	279.81	347.26	595.62	565.45	461.55	598.88	574.08	610.61	NA	odorant-binding protein partial	singleton
Mca27192	925.54	944.36	990.53	410.69	411.49	493.41	364.77	403.33	454.04	NA	endocuticle structural glycoprotein bd-1-like	dispersed
Mca27237	1326.36	1269.53	962.65	854.52	503.41	723.68	649.81	849.58	1001.18	NA	cuticle protein 7-like	dispersed
Mca27619	278.01	261.23	283.65	211.71	223.91	191.16	244.06	225.99	264.98	NA	cuticular protein 72 precursor	dispersed
Mca27991	5.24	3.1	2.2	0.92	1.28	1.47	2.83	1.32	1.81	NA	ejaculatory bulb-specific protein 3	dispersed
Mca28321	2	3.44	3.36	6.24	9.65	7.49	4.21	7.23	6.79	NA	valacyclovir hydrolase-like	dispersed

## Sheet: Table S8
Gene_ID	Scaffold	start	end	total_exons	exon_changes	Annotation
Mca00057	Mc10011	1448	7173	7	1	protein sly1 homolog
Mca00449	Mc10220	1842	5635	3	1	nephrin isoform x1
Mca00514	Mc1025	12114	13639	5	1	prickle-like protein partial
Mca00604	Mc10299	1583	5480	3	1	PREDICTED: uncharacterized protein LOC100568833
Mca00634	Mc1031	67147	69492	3	1	carboxyl-terminal pdz ligand of neuronal nitric oxide synthase protein isoform x3
Mca00756	Mc10381	7403	8385	2	2	---NA---
Mca00909	Mc1047	1393	10826	5	1	u4 tri-snrnp-associated protein 2
Mca01056	Mc1054	42917	47376	10	6	---NA---
Mca01300	Mc10693	1706	3140	6	1	---NA---
Mca01364	Mc10722	4667	7717	10	1	homeotic protein proboscipedia
Mca01409	Mc10754	418	2143	5	1	tumor susceptibility gene 101 protein
Mca01630	Mc1088	27028	43604	11	1	zinc finger protein basonuclin-2-like
Mca01668	Mc109	59467	73115	5	4	mediator of rna polymerase ii transcription subunit 26 isoform x2
Mca01818	Mc10995	667	3499	5	2	mothers against decapentaplegic homolog 4-like isoform x2
Mca02106	Mc11166	201	7388	15	1	polycomb protein asx isoform x1
Mca02319	Mc11281	10535	13308	10	7	actin cytoskeleton-regulatory complex protein pan1-like
Mca02406	Mc11328	66	3052	3	1	---NA---
Mca02414	Mc11336	4559	8155	12	2	actin-binding lim protein 3 isoform x4
Mca02719	Mc11527	475	6874	10	1	atp-dependent rna helicase dbp4-like
Mca02834	Mc1162	41	6143	22	1	ubiquitin fusion degradation protein 1 homolog
Mca02943	Mc11687	336	3572	5	1	gata-binding factor a
Mca03191	Mc11861	2	5168	7	1	26s proteasome non-atpase regulatory subunit 6
Mca03275	Mc119	70063	80232	3	2	---NA---
Mca03358	Mc11950	337	3941	6	1	reverse transcriptase
Mca03464	Mc12006	784	4770	10	1	nuclease harbi1
Mca03688	Mc1216	10000	19024	9	3	zinc finger mym-type protein 1-like
Mca03910	Mc123	91833	100284	9	1	nucleic-acid-binding protein from mobile element jockey-like
Mca03920	Mc1230	42965	45190	11	3	---NA---
Mca04356	Mc12609	1794	4075	4	4	dynein intermediate chain ciliary
Mca04445	Mc1266	30884	40030	5	1	tigger transposable element-derived protein 5 isoform x4
Mca04451	Mc12663	4433	8038	12	2	kn motif and ankyrin repeat domain-containing protein 3 isoform x2
Mca04473	Mc12678	8349	11898	4	1	piggybac transposable element-derived protein 4-like
Mca04476	Mc1268	16834	24523	12	1	transposable element p partial
Mca04642	Mc12789	405	3959	4	1	glycoprotein-n-acetylgalactosamine 3-beta-galactosyltransferase 1-like
Mca05015	Mc1302	11263	14748	9	1	rna-directed dna polymerase from mobile element jockey-like
Mca05018	Mc1302	33849	42791	14	5	---NA---
Mca05616	Mc13403	199	6606	19	1	zinc finger protein 436-like
Mca05750	Mc135	32680	46405	13	2	very-long-chain 3-oxoacyl- reductase-like
Mca05751	Mc135	46505	48399	6	1	very-long-chain 3-oxoacyl- reductase-like
Mca05897	Mc136	3790	6167	8	1	---NA---
Mca06162	Mc13778	1428	5471	9	1	peptidyl-prolyl cis-trans isomerase d
Mca06275	Mc1386	2537	9027	13	1	rna-directed dna polymerase from mobile element jockey-like
Mca06436	Mc13965	1392	2454	5	2	peroxidase-like
Mca06437	Mc13965	2804	5268	7	5	---NA---
Mca06643	Mc14097	3735	5381	4	1	hyccin isoform x1
Mca06667	Mc14109	3556	5386	5	4	nitrilase homolog 1-like
Mca06949	Mc1430	50297	56714	5	4	endonuclease-reverse transcriptase
Mca07383	Mc1461	13148	16109	8	2	pumilio domain-containing protein kiaa0020
Mca07566	Mc1474	48649	65041	15	3	PREDICTED: uncharacterized protein LOC100571399 isoform X1
Mca07580	Mc1476	12023	43121	12	1	muscle m-line assembly protein unc-89-like isoform x3
Mca07621	Mc1479	42565	43191	3	1	cell cycle checkpoint protein rad1-like
Mca07628	Mc148	3585	6072	7	1	krab-a domain-containing protein 2-like
Mca07633	Mc148	30299	37626	24	1	follistatin-a isoform x2
Mca07685	Mc14835	1672	6286	9	3	abc transporter g family member 20 isoform x2
Mca07702	Mc1485	15530	36500	13	1	PREDICTED: uncharacterized protein LOC103309839
Mca07786	Mc1493	10672	39429	27	1	immediate early response 3-interacting protein 1
Mca08264	Mc1528	15154	21937	4	1	armadillo repeat-containing protein 4
Mca08403	Mc1551	2204	16710	13	1	solute carrier family facilitated glucose transporter member 2-like
Mca08409	Mc1555	14331	23888	5	2	---NA---
Mca08412	Mc1556	16156	19219	5	1	probable e3 ubiquitin-protein ligase herc4 isoform x2
Mca08413	Mc1556	21318	26539	7	1	---NA---
Mca08422	Mc1558	11395	14942	7	1	PREDICTED: uncharacterized protein LOC100571628
Mca08769	Mc165	93730	105776	31	1	flocculation protein flo11
Mca08774	Mc1650	12591	39025	20	1	atypical protein kinase c
Mca09055	Mc1733	13256	15274	5	1	transmembrane 9 superfamily member 3
Mca09125	Mc1752	13731	15565	7	1	---NA---
Mca09137	Mc1755	2676	20309	13	1	---NA---
Mca09177	Mc1765	13802	22264	30	1	---NA---
Mca09229	Mc1784	424	4512	6	2	anoctamin-4 isoform x1
Mca09315	Mc1805	31482	37214	10	1	PREDICTED: uncharacterized protein LOC100573190 isoform X2
Mca09481	Mc186	15664	32404	19	1	---NA---
Mca09517	Mc1872	2813	11789	7	1	phosphoglycerate mutase 2-like
Mca09617	Mc190	39900	44238	7	1	nuclease harbi1
Mca09664	Mc1915	23299	33680	6	1	queuine trna-ribosyltransferase subunit qtrtd1 homolog
Mca09975	Mc200	275	7393	4	1	protein transport protein sec24c
Mca09998	Mc2006	30190	33346	8	1	PREDICTED: uncharacterized protein LOC107173969
Mca10091	Mc2034	13801	16089	6	1	inorganic phosphate cotransporter isoform x2
Mca10130	Mc2052	8685	16242	15	1	dynein assembly factor axonemal
Mca10172	Mc2067	8229	22953	3	2	protein argonaute-3-like
Mca10182	Mc2070	25049	29669	12	1	speckle targeted pip5k1a-regulated poly polymerase-like
Mca10218	Mc2082	9363	27517	10	4	probable trna guanylyltransferase
Mca10267	Mc2097	6013	6536	2	2	ap-3 complex subunit delta-1
Mca10282	Mc210	79821	84029	4	1	rna-directed dna polymerase from mobile element jockey-like
Mca10323	Mc2109	17452	27214	9	1	---NA---
Mca10518	Mc2169	29866	31781	5	1	serine protease 33-like isoform x2
Mca10614	Mc2205	11055	22187	7	1	---NA---
Mca10616	Mc2205	31300	34099	5	1	PREDICTED: uncharacterized protein LOC107162131
Mca10640	Mc2212	9881	17579	10	1	paired box pox-neuro protein
Mca10643	Mc2213	4669	10887	5	2	PREDICTED: uncharacterized protein LOC105661843
Mca10681	Mc222	80959	83253	6	1	pol polyprotein
Mca10742	Mc224	81449	86282	11	1	---NA---
Mca11053	Mc2339	21745	29925	21	1	regulator of g-protein signaling 7 isoform x1
Mca11202	Mc2385	18286	31755	9	7	---NA---
Mca11267	Mc240	41153	51526	14	2	ecdysone receptor b1 isoform
Mca11384	Mc2432	12309	15527	6	1	---NA---
Mca11411	Mc2441	18675	20522	4	1	cullin-3
Mca11449	Mc2456	7349	22473	23	3	down syndrome cell adhesion molecule-like protein dscam2
Mca11488	Mc2467	18660	35875	5	1	probable g-protein coupled receptor mth-like 5
Mca11491	Mc2469	714	5312	14	1	lysyl oxidase homolog 3
Mca11620	Mc2508	14263	20329	18	1	---NA---
Mca11639	Mc2515	6730	12687	3	2	---NA---
Mca11737	Mc2551	15749	18911	7	1	ubiquitin conjugation factor e4 a
Mca11791	Mc2566	19416	31244	5	1	rna-directed dna polymerase from mobile element jockey-like
Mca11813	Mc2573	22814	28040	6	1	transposable element p transposase
Mca11976	Mc2629	5202	7611	7	1	5-hydroxytryptamine receptor 2b
Mca12153	Mc2691	12867	18361	10	1	prothoracicostatic peptide
Mca12389	Mc2766	13429	29150	29	3	---NA---
Mca12394	Mc2768	6126	22810	10	1	PREDICTED: LOW QUALITY PROTEIN: uncharacterized protein KIAA1586-like
Mca12438	Mc278	54403	64362	14	1	cg8277-pa
Mca12586	Mc2832	25736	30115	8	2	swi snf-related matrix-associated actin-dependent regulator of chromatin subfamily b member 1
Mca12615	Mc2842	26294	26828	2	2	PREDICTED: uncharacterized protein LOC103308410
Mca12616	Mc2842	27049	29908	9	6	zinc finger mym-type protein 1-like
Mca12705	Mc2871	5040	12933	9	2	monocarboxylate transporter 10-like
Mca12721	Mc2877	7904	10041	3	1	integral membrane protein 2c
Mca12775	Mc2892	22974	32689	3	2	inhibitory pou protein isoform x2
Mca12811	Mc2906	418	10669	13	1	60 kda ss-a ro ribonucleo
Mca12852	Mc2914	16718	19928	4	1	PREDICTED: uncharacterized protein LOC107168433
Mca12861	Mc2917	4670	11956	14	1	---NA---
Mca12886	Mc2920	27955	29139	3	2	---NA---
Mca12889	Mc2922	640	4526	7	1	e3 ubiquitin-protein ligase trim9
Mca12936	Mc2944	6405	12242	6	1	macrophage migration inhibitory factor
Mca13009	Mc296	60545	65116	7	1	glucose dehydrogenase
Mca13137	Mc300	30677	49676	8	4	histone deacetylase 4 isoform x1
Mca13301	Mc3057	21073	27111	18	1	comm domain-containing protein 3
Mca13382	Mc3092	1619	6637	8	1	PREDICTED: uncharacterized protein LOC107164683
Mca13681	Mc3198	1337	2692	5	1	tenascin-like isoform x2
Mca13865	Mc3253	6889	11919	13	1	reversion-inducing cysteine-rich partial
Mca14033	Mc3320	8540	42119	10	1	PREDICTED: uncharacterized protein LOC107167984
Mca14060	Mc3334	13033	26775	30	1	zinc finger mym-type protein 1-like
Mca14061	Mc3335	2782	7227	10	1	histidine-rich glyco
Mca14103	Mc3345	26796	47445	27	2	gag-like protein
Mca14119	Mc3352	2323	7269	14	2	low-density lipoprotein receptor-related protein 1 isoform x1
Mca14278	Mc3407	7651	19486	12	2	nuclease harbi1
Mca14313	Mc3416	16809	19757	11	1	---NA---
Mca14572	Mc3506	5452	14898	8	1	---NA---
Mca14655	Mc3538	8438	10157	6	1	PREDICTED: uncharacterized protein LOC103310013
Mca14736	Mc3559	14323	17048	2	2	protein fam91a1
Mca14852	Mc3590	17489	21987	5	2	carbonic anhydrase 1-like
Mca14933	Mc3629	10775	17932	7	1	---NA---
Mca15036	Mc367	54123	67490	37	1	zinc finger protein 862
Mca15133	Mc3709	7263	27178	4	3	---NA---
Mca15324	Mc378	5824	12537	3	1	PREDICTED: uncharacterized protein LOC103307791
Mca15400	Mc3809	5191	36576	15	2	alpha- -mannosyl-glycoprotein 4-beta-n-acetylglucosaminyltransferase b isoform x1
Mca15438	Mc382	63266	77592	35	2	uncharacterized transposon-derived protein partial
Mca15905	Mc4013	1143	11723	14	1	---NA---
Mca16239	Mc4147	993	21032	11	9	PREDICTED: uncharacterized protein LOC103310965
Mca16246	Mc415	57684	67013	6	1	transcription factor mitochondrial
Mca16301	Mc4171	5023	17458	13	1	---NA---
Mca16317	Mc418	13403	25996	10	1	organic cation transporter
Mca16429	Mc4223	12673	14981	5	1	PREDICTED: uncharacterized protein LOC107171809
Mca16807	Mc4379	17188	20752	5	1	run domain-containing protein 1 isoform x2
Mca16932	Mc4420	12338	18698	9	1	conserved oligomeric golgi complex subunit 3
Mca16961	Mc4431	24179	26647	5	3	cytoplasmic dynein 2 heavy chain 1
Mca17114	Mc4494	3364	8320	8	1	lim homeobox protein lhx5
Mca17299	Mc4568	4184	8755	6	1	nedd8-activating enzyme e1 catalytic subunit
Mca17310	Mc4570	9663	14037	3	1	dual specificity tyrosine-phosphorylation-regulated kinase 2 isoform x1
Mca17389	Mc4601	17973	20473	10	1	serine threonine-protein phosphatase pp1-beta
Mca17435	Mc4624	1337	8235	9	1	uncharacterized transposon-derived protein partial
Mca17556	Mc4664	1115	17682	36	1	---NA---
Mca17770	Mc4757	6109	8547	2	2	estrogen-related receptor
Mca17813	Mc4771	10096	19557	16	1	dynamin-1-like protein
Mca17871	Mc4797	4497	11836	8	2	dynein intermediate chain axonemal-like
Mca17883	Mc480	1580	12263	9	1	b9 domain-containing protein 1
Mca17894	Mc4807	9652	9995	2	2	---NA---
Mca17925	Mc4818	10389	13787	4	1	fatty acyl- reductase cg5065
Mca17944	Mc483	23962	39160	7	2	39s ribosomal protein mitochondrial
Mca18059	Mc4877	30	733	3	1	---NA---
Mca18305	Mc4986	5076	15292	15	4	PREDICTED: uncharacterized protein LOC107167389
Mca18349	Mc50	39413	90578	26	3	---NA---
Mca18443	Mc5039	3562	14196	6	3	krab-a domain-containing protein 2-like
Mca18516	Mc5066	10566	11558	3	1	PREDICTED: uncharacterized protein LOC100162598
Mca18590	Mc509	89606	93407	9	1	14-3-3 protein
Mca18643	Mc511	1496	12981	2	2	pq-loop repeat-containing protein 1 isoform x1
Mca18740	Mc5140	2465	9072	8	2	---NA---
Mca18742	Mc5140	14762	24007	14	1	---NA---
Mca18795	Mc516	48484	50527	7	2	---NA---
Mca18948	Mc5227	65	2337	4	1	---NA---
Mca19140	Mc5316	14052	15018	5	4	thap domain-containing protein partial
Mca19409	Mc5429	10449	12292	8	1	PREDICTED: uncharacterized protein LOC103307897
Mca19428	Mc5437	9166	13107	2	1	PREDICTED: uncharacterized protein LOC100571031
Mca19571	Mc55	125380	127630	5	1	---NA---
Mca19638	Mc5525	15834	18353	4	1	u3 small nucleolar rna-associated protein 6 homolog
Mca19682	Mc5545	7171	10611	3	1	PREDICTED: uncharacterized protein LOC103309247
Mca19871	Mc5611	2509	12125	9	1	general transcription factor iih subunit 1
Mca19914	Mc5640	2475	14282	32	2	---NA---
Mca20065	Mc5711	7094	18022	4	3	PREDICTED: uncharacterized protein LOC100574926
Mca20263	Mc5802	9761	15496	16	1	luc7-like protein 3
Mca20444	Mc587	15286	46843	12	1	testis-specific serine threonine-protein kinase 3-like
Mca20502	Mc5899	1661	5734	11	1	monocarboxylate transporter 14-like isoform x2
Mca20608	Mc5945	3939	8286	7	3	cytoplasmic dynein 1 intermediate chain isoform x3
Mca20619	Mc5957	6484	16467	5	1	PREDICTED: uncharacterized protein LOC100574566
Mca20679	Mc5994	1339	3189	3	2	---NA---
Mca20681	Mc5994	4367	5684	2	2	---NA---
Mca20733	Mc6009	2271	4376	5	1	PREDICTED: uncharacterized protein LOC103308589
Mca20752	Mc6011	2475	6364	10	1	cell wall protein rbr3-like
Mca20754	Mc6011	10165	15247	5	1	PREDICTED: uncharacterized protein LOC100568880
Mca20951	Mc61	39665	56923	7	1	---NA---
Mca21001	Mc6113	24111	37098	24	3	PREDICTED: uncharacterized protein LOC107170382
Mca21133	Mc6176	13385	15227	3	2	piggybac transposable element-derived protein 4-like
Mca21265	Mc6232	8965	18003	7	1	hypothetical protein RF55_13144
Mca21367	Mc6272	14339	15900	5	3	transcriptional regulator of yeast form adherence 4-like
Mca21368	Mc6276	85	2882	5	1	krab-a domain-containing protein 2-like
Mca21841	Mc6486	4675	11555	6	3	PREDICTED: uncharacterized protein LOC107165009
Mca22029	Mc6575	3118	10162	8	1	nuclease harbi1
Mca22041	Mc6583	6702	9044	3	1	PREDICTED: uncharacterized protein LOC100169607 isoform X1
Mca22154	Mc6632	3375	7968	9	4	---NA---
Mca22288	Mc6697	21026	23931	3	1	---NA---
Mca22307	Mc671	1357	21488	37	10	protein nynrin-like
Mca22375	Mc674	44838	50864	15	1	g-protein coupled receptor mth2-like
Mca22496	Mc6805	1630	10565	7	4	zinc finger bed domain-containing protein partial
Mca22500	Mc6807	11479	14055	5	1	dc-stamp domain-containing protein 1
Mca22592	Mc6856	5530	7546	3	1	nonstructural protein ns1
Mca22687	Mc690	19616	27155	12	2	serine arginine-rich splicing factor 4-like isoform x1
Mca22735	Mc6928	4662	8498	8	7	mitochondrial ornithine transporter 1
Mca22757	Mc6936	14401	17906	3	1	enzymatic polyprotein endonuclease reverse
Mca22893	Mc6998	5624	8969	3	1	hypothetical protein EAG_07646, partial
Mca22902	Mc7	5860	14974	10	2	polyadenylate-binding protein 2-b
Mca23002	Mc7042	3998	12037	12	1	pumilio homolog 2 isoform x1
Mca23091	Mc7097	6678	8755	8	1	tigger transposable element-derived protein 1-like isoform x1
Mca23105	Mc7101	10394	13702	6	3	probable serine threonine-protein kinase clka
Mca23145	Mc7122	152	3832	7	1	transposable element p transposase
Mca23491	Mc7308	9525	10375	2	2	---NA---
Mca23515	Mc7319	6351	12743	11	4	---NA---
Mca23837	Mc746	3573	7168	5	3	PREDICTED: mucin-2-like
Mca23840	Mc746	11999	16384	7	1	tigger transposable element-derived protein 6-like
Mca23891	Mc748	35250	50506	10	2	protein jumonji
Mca23901	Mc7483	6339	8130	3	1	copia protein
Mca23924	Mc7496	9170	12899	11	1	non-ltr retrotransposon r1bmks orf1 protein
Mca24003	Mc754	26435	37120	6	1	gag-pol polyprotein
Mca24035	Mc7557	14	8951	3	1	atp synthase subunit s-like protein
Mca24086	Mc7593	9046	15961	10	1	craniofacial development protein 2-like
Mca24216	Mc764	43323	59871	21	2	hypothetical protein WH47_10717
Mca24262	Mc7664	2631	16571	10	3	protein zbed8-like
Mca24398	Mc7734	5102	9369	12	2	PREDICTED: uncharacterized protein LOC103309793
Mca24494	Mc778	5520	14825	4	1	PREDICTED: uncharacterized protein LOC105458778
Mca24554	Mc7810	7334	10870	9	2	PREDICTED: uncharacterized protein LOC103310231
Mca24597	Mc7835	6972	10090	5	3	isxo2-like domain-containing protein
Mca24673	Mc7875	7211	10660	3	1	coiled-coil domain-containing protein 65
Mca24691	Mc7886	8095	10064	4	1	chorion peroxidase-like
Mca24932	Mc8012	10657	11459	4	1	g patch domain-containing protein 1 homolog
Mca25150	Mc8115	1480	8145	11	4	leucine-rich repeat-containing protein ddb_g0290503 isoform x2
Mca25189	Mc8135	1399	11133	22	1	PREDICTED: uncharacterized protein LOC103310777
Mca25521	Mc8299	1234	10121	8	1	e3 ubiquitin-protein ligase cbla-like
Mca25650	Mc8359	195	5866	5	2	---NA---
Mca25677	Mc8370	4618	8604	13	1	rna-directed dna polymerase from mobile element jockey-like
Mca25821	Mc846	39570	44202	10	2	maverick atpase
Mca26257	Mc8684	2288	4092	5	1	PREDICTED: uncharacterized protein LOC105458778
Mca26348	Mc872	18877	29499	22	2	signal-induced proliferation-associated 1-like protein 3
Mca26363	Mc8727	4918	13634	9	5	aspartate--trna mitochondrial
Mca26512	Mc882	36168	46470	4	1	Uncharacterized protein OBRU01_18864
Mca26629	Mc8886	4188	10033	11	1	---NA---
Mca26709	Mc892	2938	10371	12	1	g patch domain-containing protein 1 homolog
Mca26751	Mc8936	2559	6321	5	2	PREDICTED: uncharacterized protein LOC105328415
Mca26775	Mc8956	730	14779	15	1	dna-mediated transposase
Mca26840	Mc8987	6973	10548	6	1	nuclease harbi1
Mca26863	Mc8997	3791	5341	7	1	silent chromatin protein esc1-like protein
Mca27397	Mc927	734	53201	121	1	---NA---
Mca27632	Mc9401	237	6807	9	1	craniofacial development protein 2-like
Mca27642	Mc941	1470	22953	27	1	---NA---
Mca27853	Mc9517	1652	4921	7	1	zinc finger mym-type protein 1-like
Mca27931	Mc957	1248	11511	17	1	---NA---
Mca28002	Mc961	2429	3884	5	1	kda protein in nof-fb transposable partial
Mca28164	Mc970	296	2758	8	1	---NA---

## Sheet: Table S9
All genes											100 random gene shuffled identified 100 times
M. cerasi		ALL genes
1	dispersed	62.0434									mean =	1	61.1212
0	singleton	36.8621									mean =	0	36.8788
3	tandem	0.550753									mean =	3	0.505051
2	proximal	0.230061									mean =	2	0.232323
4	segmental	0.31372									mean =	4	0.262626
											sd =	1	4.7296
											sd =	0	4.64774
Mc_gene_UP_CHERRY_vs_cress.0.001.duplication			Probability								sd =	3	0.657109
Counter({'1': 246, '0': 41, '3': 4, '2': 2})											sd =	2	0.547322
1	=	83.959	0								sd =	4	0.542829
0	=	13.9932	4e-07
3	=	1.36519	0.09
2	=	0.682594	0.2
Mc_gene_UP_cress_vs_gallium.0.001.duplication			Probability
Counter({'1': 58, '0': 16, '3': 0, '2': 0})
1	=	78.3784	0.00013
0	=	21.6216	0.00051
3	=	0	0.778
2	=	0	0.79
Mc_gene_UP_CHERRY_vs_gallium.0.001.duplication			Probability
Counter({'1': 320, '0': 41, '3': 5, '2': 1})
1	=	87.1935	0
0	=	11.1717	1.5e-08
3	=	1.3624	0.0966
2	=	0.27248	0.2
Mc_gene_UP_gallium_vs_cherry.0.001.duplication			Probability
Counter({'1': 315, '0': 47, '3': 4, '2': 0})
1	=	86.0656	0
0	=	12.8415	1e-07
3	=	1.0929	0.057
2	=	0	0.79
up_second_host.duplication			Probability
Counter({'1': 428, '0': 74, '3': 5, '2': 1})
1	=	84.252	0
0	=	14.5669	7.9e-09
3	=	0.984252	0.185
2	=	0.19685	0.47
Mc_gene_UP_Cress_vs_Cherry.0.001.duplication			Probability
Counter({'1': 376, '0': 62, '3': 4, '2': 1})
1	=	84.8758	0
0	=	13.9955	4.2e-07
3	=	0.902935	0.27
2	=	0.225734	0.495
Mc_gene_UP_gallium_vs_cress.0.001.duplication			Probability
Counter({'1': 4, '0': 1, '3': 0, '2': 0})
1	=	80	3e-05
0	=	20	0.00014
3	=	0	0.335
2	=	0	0.79
upCherr.duplication			Probability
Counter({'1': 333, '0': 50, '3': 5, '2': 2})
1	=	85.3846	0
0	=	12.8205	1e-09
3	=	1.28205	0.1185
2	=	0.512821	0.304
